# Supplementary material for: Detection of candidate biomarkers of prostate cancer progression in serum: a depletion-free 3D LC/MS quantitative proteomics pilot study
Source: Br J Cancer. 2016 Sep 29;115(9):1078–86. doi: 10.1038/bjc.2016.291 (PMC5117786; doi:10.1038/bjc.2016.291)
Supplement: Supplementary Table 2 [file bjc2016291x3.xls]

## Sheet: combined
Diagnosis	KLK3	SAA-1	TSR1	SGCd	SRC	CST3	VWA5B2
Normal	0	2397.2	0	0.159	35.051	11420	0.267
Normal	0.05	11094	0	0	47.341	6700	0
Normal	0	0	0	0	18.976	2929	0
Normal	0	6250.8	19.101	6.641	32.438	10310	0
Normal	0	5234.4	340.984	0	162.183	1686	0.727
Normal	0	1082.4	653.685	0	73.38	10090	0
Normal	0	3488.4	52.946	0.159	63.41	10750	0.765
Normal	0	7900.6	0	0	39.054	6700	0
Normal	0	1502.8	0	0	12.928	9418	0
Normal	0	490.8	0	0	23.08	9418	0
Normal	0	4279.8	0	4.284	139.231	9194	0.065
Normal	0	0	0	7.513	21.889	12080	0.561
Normal	0	5654	0	0	29.239	32900	0
Normal	0	8075.4	94.711	7.601	86.086	18560	0
Normal	0	25362.2	0	0	61.906	10750	0
Normal	0	11840.6	0	0.336	21.889	11420	0.106
Normal	0	344.2	140.434	0.866	6.115	8520	0
Normal	0.028	4569.8	150.737	2.223	21.889	4607	0
Normal	0.04	3234.8	34.276	0	77.301	14260	0.303
Normal	0	10004.4	4.512	0.778	82.066	5777	0
BPH	0	20806.8	101.8	0	37.708	14910	0.659
BPH	0	11135.6	0.595	0	15.066	14040	0
BPH	0	10760.2	458.474	5.332	87.706	21730	0.826
BPH	0	11550.8	77.676	0	172.528	26110	0.325
BPH	0	8031.8	791.808	0	23.68	8970	0.524
BPH	0	8682.4	11.424	0	59.665	12950	0.509
BPH	0	3538.8	40.356	2.184	31.15	5545	0
BPH	0	10257.2	0	0	37.708	8745	0
BPH	0	34101.2	47.157	0	6.115	10530	0.246
BPH	0.015	19147.2	304.837	3.673	90.967	18770	0
BPH	0	6432.4	214.13	0	74.943	9642	0
BPH	0	6658.2	1250.52	0	72.601	7386	0
BPH	0	7681.4	75.2	0	18.405	14040	0
BPH	0	21768.4	3.345	0	29.873	4371	0.442
BPH	0.07	5976.6	0	1.394	33.087	8294	0
BPH	0	6205.2	0	0.159	27.981	23410	0
BPH	0	10802	91.516	0.778	48.757	9642	0
BPH	0	8596.2	0	0	41.091	8745	0
BPH	0.146	14910.8	1442.28	4.197	149.232	20250	0
BPH	0	10425.2	0	0	7.475	9194	0
T1-T2	0.522	3589	0	5.158	106.814	10980	0
T1-T2	0	4473.4	134.31	0	72.601	50740	0
T1-T2	0	11923.2	65.426	0	98.402	15130	0
T1-T2	0	4084.6	0	0.069	21.299	6470	0
T1-T2	0.245	3887.6	296.3	0	37.04	8294	1.633
T1-T2	0.088	16052.2	47.157	13.272	26.736	9865	0
T1-T2	0	1444.2	25.212	0	35.711	10090	0.21
T1-T2	0	8725.6	0	0	67.205	10310	0
T1-T2	0	0	6473.78	0	71.825	14040	0
T1-T2	0	7150.6	4804.22	0	21.889	14910	0.965
T1-T2	0	6250.8	23.146	3.673	37.708	7158	0
T1-T2	0	3788.6	103.747	0	48.048	7158	0
T1-T2	0	6927.6	528.067	0	21.889	6700	0
T1-T2	0	12541	0.317	4.721	48.757	21730	0
T1-T2	0	5884.8	239.267	1.306	66.442	17280	0.803
T1-T2	0.07	14381.2	95.994	0	41.776	10530	0
T1-T2	0	0	1139.01	0	67.97	5777	0
T1-T2	0	35040	267.141	0	94.255	14260	0.085
T1-T2	0.06	11633.6	190.917	2.885	82.066	14910	0
T1-T2	0	0	0	1.746	26.736	906.7	0
T3-T4	0.015	4376.8	24.176	5.071	67.205	10310	0.189
T3-T4	0.028	9835.2	231.825	18.007	105.119	37770	1.167
T3-T4	0.114	15970.6	54.116	0	45.935	12520	0
T3-T4	0.097	12787.4	232.567	0	39.73	7386	0
T3-T4	0	1790.4	7.415	0	17.275	11640	0
T3-T4	0.105	55407.8	0	0	27.981	8520	0
T3-T4	0	4425.2	142.485	0	67.97	5777	0.02
T3-T4	0.015	18770.6	84.551	4.983	44.539	12080	0
T3-T4	0	10467.2	108.314	6.554	55.974	4133	1.206
T3-T4	0	13238	0	0	56.708	5777	0
T3-T4	0	19441.6	0	0	14.525	7841	0
T3-T4	0.489	41733	6330.04	0	119.72	9865	0.464
T3-T4	0.232	12664.2	92.792	0	27.981	12300	0.085
T3-T4	0	9069.2	0	0	44.539	10090	0.168
T3-T4	0.495	31196.8	4335.43	0	71.825	27560	0.231
T3-T4	0.565	9708.2	135.667	0	44.539	24240	0.531
T3-T4	0.79	54501.2	117.541	6.729	44.539	27150	0.803
T3-T4	0.015	13565	39.797	0	3.602	19410	0
T3-T4	0.146	14503.4	0	0	49.468	9418	0
T3-T4	0.138	14910.8	14.707	2.885	67.97	10530	0
