# Supplementary material for: Detection of candidate biomarkers of prostate cancer progression in serum: a depletion-free 3D LC/MS quantitative proteomics pilot study
Source: Br J Cancer. 2016 Sep 29;115(9):1078–86. doi: 10.1038/bjc.2016.291 (PMC5117786; doi:10.1038/bjc.2016.291)
Supplement: Supplementary Table 3 [file bjc2016291x4.xls]

## Sheet: all-data
Accession	Gene name	UniProt names	Protein name	log2 115/113	log2 115/114	log2 116/113	log2 116/114	log2 117/113	log2 117/114	log2 118/113	log2 118/114	log2 119/113	log2 119/114	log2 121/113	log2 121/114	Rs (BPH)	Rs (T1-T2)	Rs (T3-T4)	-log10 (FDR p-value) (BPH)	-log10 (FDR p-value) (T1-T2)	-log10 (FDR p-value) (T3-T4)	# Unique Peptides_seg01	# PSMs_seg01	# Unique Peptides_seg02	# PSMs_seg02	# Unique Peptides_seg03	# PSMs_seg03	# Unique Peptides_seg04	# PSMs_seg04	Published ng/mL	PeptideAtlas Estimated ng/mL	GOBP slim name	GOCC slim name	KEGG name	Corum
Q96DC7	TMCO6	TMCO6_HUMAN	Transmembrane and coiled-coil domain-containing protein 6	-0.133321	-0.0160429	4.5975	4.67532	-0.412302	-0.339942	-2.45277	-2.35447	5.04275	5.16376	5.14701	5.27543	0.613044	-0.640011	4.70868	0.716287	1.00754	5.76025			1	1							establishment of localization;nuclear transport;nucleocytoplasmic transport;protein targeting;protein transport;transport	cell part;cytoplasm;intracellular membrane-bounded organelle;intracellular organelle;nucleus;organelle
Q2NL82	TSR1	TSR1_HUMAN	Pre-rRNA-processing protein TSR1 homolog	0.334268	0.451546	0	0.0778166	-0.0582672	0.0140929	-1.11023	-1.01193	4.555	4.67602	4.64169	4.77011	0.178097	-0.338082	4.27998	0.870211	0.770149	5.71762			1	2							cellular component assembly;cellular component organization;cellular macromolecular complex assembly;cellular process;macromolecular complex assembly;organelle assembly;ribonucleoprotein complex assembly;ribosome assembly	cell part;intracellular non-membrane-bounded organelle;intracellular organelle;nucleolus;organelle
Q8N398	VWA5B2	VW5B2_HUMAN	von Willebrand factor A domain-containing protein 5B2	-0.31239	-0.0263281	-0.68196	-0.435359	-0.252744	-0.0115992	-1.83619	-1.5691	3.9906	4.28041	4.09623	4.39343	-0.286044	-0.478181	3.54846	1.12132	0.854933	4.65515			1	1
O95067	CCNB2	CCNB2_HUMAN	G2/mitotic-specific cyclin-B2	0.130991	0.248268	3.58722	3.66504	-0.655684	-0.583324	3.75644	3.85474	3.6236	3.74462	3.66416	3.79258	0.639178	0.448074	3.44306	0.823089	0.52153	5.6167			1	1							anatomical structure development;biological regulation;cell cycle;cell division;cellular component disassembly;cellular component organization;cellular membrane organization;cellular process;developmental process;embryo development;growth;homeostatic process;immune system process;membrane organization;mitosis;mitotic cell cycle;nuclear division;organelle fission;organelle organization;regulation …	cell part;centrosome;cytoskeleton;cytosol;intracellular non-membrane-bounded organelle;intracellular organelle;membrane;microtubule organizing center;nucleoplasm;organelle	Cell cycle;p53 signaling pathway;Progesterone-mediated oocyte maturation	CCNB2-CDC2 complex;Cell cycle kinase complex CDC2
P46939	UTRN	UTRO_HUMAN	Utrophin	3.92321	4.23348	3.98701	4.36238	2.69219	3.09987	3.51263	3.83912	3.54994	3.8574	3.68743	4.0162	3.42037	2.19329	3.14106	4.46288	3.02635	4.37189	1	2								3.9	aging;anatomical structure development;anatomical structure morphogenesis;biological regulation;cell differentiation;cellular component morphogenesis;cellular component organization;cellular process;developmental process;multicellular organismal process;muscle contraction;regulation of transport	cell part;cell projection;cytoplasm;cytoskeleton;dystrophin-associated glycoprotein complex;extracellular organelle;filopodium;intracellular non-membrane-bounded organelle;intracellular organelle;macromolecular complex;membrane;nucleoplasm;organelle;plasma membrane;protein complex;synapse;vesicle		UTM-SGCE-DAG1-CAV1-NOS3 complex
P07942	LAMB1	LAMB1_HUMAN	Laminin subunit beta-1	0.0261217	-0.171378	3.8299	3.69749	4.02538	3.92529	3.99381	3.81253	3.71399	3.51368	4.22402	4.04502	0.573676	3.59996	2.93499	0.711019	5.42325	3.81137	1	1								2.6	anatomical structure morphogenesis;biological adhesion;biological regulation;cell adhesion;cell differentiation;cell morphogenesis;cellular component disassembly;cellular component morphogenesis;cellular component organization;cellular process;developmental process;extracellular matrix organization;extracellular structure organization;locomotion;response to chemical stimulus;response to external …	cell part;extracellular matrix;extracellular organelle;extracellular region;extracellular space;laminin complex;macromolecular complex;organelle;protein complex;vesicle	Amoebiasis;ECM-receptor interaction;Focal adhesion;Pathways in cancer;Small cell lung cancer;Toxoplasmosis	ITGA6-ITGB4-Laminin10/12 complex
O75937	DNAJC8	DNJC8_HUMAN	DnaJ homolog subfamily C member 8	-0.0218126	0.226803	-0.296414	0.0172911	0.209562	0.555585	-0.069911	0.194923	3.11168	3.35749	3.35661	3.62371	-0.0152533	0.177111	2.78083	0.0584344	0.742051	4.17984	1	1									cellular metabolic process;cellular nitrogen compound metabolic process;cellular process;macromolecule metabolic process;metabolic process;mRNA metabolic process;mRNA processing;nitrogen compound metabolic process;nucleobase-containing compound metabolic process;primary metabolic process;RNA metabolic process;RNA processing;RNA splicing	cell part;nucleoplasm		17S U2 snRNP;Spliceosome
P07288	KLK3	KLK3_HUMAN	Prostate-specific antigen	0.498458	1.17378	0.261345	0.987674	0.632698	1.31953	0.595633	1.29481	3.20368	3.89155	3.16141	3.81835	0.51325	0.685937	2.53194	1.38905	1.76355	3.43122							1	1			biological regulation;cellular metabolic process;cellular process;macromolecule metabolic process;metabolic process;primary metabolic process;protein metabolic process;response to stimulus;signal transduction	cell part;extracellular organelle;extracellular region;intracellular membrane-bounded organelle;intracellular organelle;nucleus;organelle;vesicle	Pathways in cancer;Prostate cancer	PCI-PSA-SCG2 complex
P02735	SAA2	SAA2_HUMAN	Serum amyloid A-2 protein	0.470675	0.287611	0.181358	0.20917	0.378557	0.448967	0.324688	0.326711	2.04568	1.99155	2.30869	1.96541	0.254089	0.349326	1.79511	1.66425	2.97344	3.92293							6	26	36000	7400	cell motility;cellular component movement;cellular process;locomotion;response to chemical stimulus;response to external stimulus;response to stimulus;response to stress	extracellular organelle;extracellular space;macromolecular complex;organelle;vesicle
Q9ULK0	GRID1	GRID1_HUMAN	Glutamate receptor ionotropic, delta-1	0.320175	0.129621	0.158838	-0.0189025	0.594888	0.430579	0.468765	0.276833	1.95979	1.7697	2.02583	1.85009	0.129442	0.391475	1.70704	0.906553	2.17933	4.22947	1	1	1	2							behavior;behavioral interaction between organisms;biological regulation;cell communication;cell-cell signaling;cellular process;establishment of localization;ion transport;multi-organism process;response to stimulus;signal transduction;signaling;transmembrane transport;transport	cell part;cell projection;extracellular organelle;macromolecular complex;membrane;neuron projection;organelle;protein complex;receptor complex;vesicle	Neuroactive ligand-receptor interaction
Q96HR3	MED30	MED30_HUMAN	Mediator of RNA polymerase II transcription subunit 30	-0.303752	-0.320267	-0.103295	-0.127302	-0.0874438	-0.115568	-0.885024	-0.936645	1.56787	1.5594	1.67849	1.58893	-0.191757	-0.34483	1.51585	1.47757	0.923855	4.95888	1	1			1	1	1	3			biological regulation;biosynthetic process;cellular metabolic process;cellular nitrogen compound metabolic process;cellular process;developmental process;macromolecule metabolic process;metabolic process;nitrogen compound metabolic process;nucleobase-containing compound metabolic process;primary metabolic process;response to stimulus;RNA metabolic process;signal transduction;transcription initiat…	cell part;intracellular membrane-bounded organelle;intracellular organelle;macromolecular complex;nucleoplasm;nucleus;organelle;protein complex		Mediator complex
Q6VN20	RANBP10	RBP10_HUMAN	Ran-binding protein 10	0.994816	0.916649	1.12132	1.0037	0.681143	0.558059	0.387682	0.290541	1.59545	1.52102	1.41776	1.35073	0.930574	0.408264	1.32729	3.79501	1.92826	3.95902			1	1							cellular component organization;cellular process;cytoskeleton organization;organelle organization	cell part;cytosol;intracellular membrane-bounded organelle;intracellular organelle;macromolecular complex;nucleus;organelle;protein complex
P12931	SRC	SRC_HUMAN	Proto-oncogene tyrosine-protein kinase Src	-0.632771	-0.878929	-0.151043	-0.436662	1.1179	0.826828	1.36562	1.10049	1.50581	1.2634	2.04424	1.80923	-0.401273	0.90371	1.23373	1.37472	2.6739	2.63087			1	2							anatomical structure development;anatomical structure morphogenesis;biological adhesion;biological regulation;cell activation;cell adhesion;cell cycle;cell junction organization;cell morphogenesis;cell motility;cell proliferation;cellular component assembly;cellular component morphogenesis;cellular component movement;cellular component organization;cellular macromolecular complex assembly;cellula…	cell part;cell projection;cytoplasm;cytosol;endosome;extracellular organelle;intracellular membrane-bounded organelle;intracellular organelle;lysosome;macromolecular complex;membrane;mitochondrion;neuron projection;nucleus;organelle;plasma membrane;protein complex;vacuole;vesicle	Adherens junction;Bacterial invasion of epithelial cells;Endocytosis;Epithelial cell signaling in Helicobacter pylori infection;ErbB signaling pathway;Focal adhesion;Gap junction;GnRH signaling pathway;ko05152;Tight junction;VEGF signaling pathway	CAMK2-delta-MASH1 promoter-coactivator complex;CAS-SRC-FAK complex;CNK1-SRC-RAF1 complex;ITGA2b-ITGB3-CD47-SRC complex;MASH1 promoter-coactivator complex;p130Cas-ER-alpha-cSrc-kinase- PI3-kinase p85-subunit complex;Polycystin-1 multiprotein complex (ACTN1, CDH1, SRC, JUP, VCL, CTNNB1, PXN, BCAR1, PKD1, PTK2, TLN1);SH3P2/OSTF1-CBL-SRC complex;SRC-PRKCD-CDCP1 complex;TNFRSF11A-TRAF6-SRC complex
O14815	CAPN9	CAN9_HUMAN	Calpain-9	0.369065	0.562584	0.32292	0.476977	0.962561	1.11116	1.03228	1.20682	1.24187	1.43912	1.35199	1.55665	0.390725	0.975702	1.23298	2.39337	3.59713	3.62407			1	1							digestion;macromolecule metabolic process;metabolic process;multicellular organismal process;primary metabolic process;protein metabolic process;proteolysis	cell part;cytoplasm
P01854	IGHE	IGHE_HUMAN	Ig epsilon chain C region	0.222231	0.138278	0.399065	0.275651	1.17445	1.04558	1.23077	1.12784	1.50861	1.42839	1.27846	1.20565	0.233312	1.06152	1.19091	1.74865	4.05587	3.53994			2	2							immune system process;response to stimulus;response to stress	extracellular region
P01612		KV120_HUMAN	Ig kappa chain V-I region Mev	0.158891	0.038776	0.125412	0.132829	0.368572	0.287965	0.144949	0.118598	1.31229	1.14319	1.25619	1.19042	0.108328	0.205631	1.14096	1.65465	1.5178	4.21626	2	9	2	42	2	17	2	9			biological regulation;cellular component organization;cellular membrane organization;cellular process;endocytosis;establishment of localization;immune system process;macromolecule metabolic process;membrane invagination;membrane organization;metabolic process;primary metabolic process;protein metabolic process;response to stimulus;response to stress;transport;vesicle-mediated transport	cell part;extracellular organelle;extracellular region;membrane;organelle;plasma membrane;vesicle
P02679	FGG	FIBG_HUMAN	Fibrinogen gamma chain	0.121409	0.0274256	0.0257287	-0.0495953	0.662012	0.575276	0.523238	0.411377	1.32173	1.1847	1.15853	1.06308	0.0291975	0.49149	1.06794	0.358568	2.7178	3.69489	6	14	1	3			1	1	670000	98000	biological adhesion;biological regulation;cell activation;cell adhesion;cellular component assembly;cellular component organization;cellular macromolecular complex assembly;cellular process;coagulation;establishment of localization;exocytosis;extracellular matrix organization;extracellular structure organization;macromolecular complex assembly;multicellular organismal process;protein complex asse…	cell cortex;cell part;cell surface;cytoplasmic membrane-bounded vesicle;extracellular organelle;extracellular region;extracellular space;intracellular membrane-bounded organelle;intracellular organelle;macromolecular complex;membrane;organelle;plasma membrane;protein complex;vesicle	Complement and coagulation cascades;Staphylococcus aureus infection
P01599		KV107_HUMAN	Ig kappa chain V-I region Gal	-0.356565	-0.292233	1.03013	1.02906	0.0376359	0.0487735	-0.202932	-0.13362	1.35972	1.38613	0.985221	1.03181	0.197848	-0.0555667	0.982828	0.362783	0.406556	2.82317			2	28	1	8	1	1			biological regulation;cellular component organization;cellular membrane organization;cellular process;endocytosis;establishment of localization;immune system process;macromolecule metabolic process;membrane invagination;membrane organization;metabolic process;primary metabolic process;protein metabolic process;response to stimulus;response to stress;transport;vesicle-mediated transport	cell part;extracellular organelle;extracellular region;membrane;organelle;plasma membrane;vesicle
Q14966	ZNF638	ZN638_HUMAN	Zinc finger protein 638	0.102284	0.14834	-0.194993	-0.188398	-0.0303827	-0.0292442	-0.216678	-0.189597	0.932371	0.982166	0.898117	0.955317	-0.0280334	-0.105822	0.909582	0.129489	0.98435	4.82678			2	2							biological regulation;biosynthetic process;cellular metabolic process;cellular nitrogen compound metabolic process;cellular process;macromolecule metabolic process;metabolic process;nitrogen compound metabolic process;nucleobase-containing compound metabolic process;primary metabolic process;RNA metabolic process;RNA processing;RNA splicing	cell part;cytoplasm;intracellular membrane-bounded organelle;intracellular organelle;nucleoplasm;organelle
Q8N8J6	ZNF615	ZN615_HUMAN	Zinc finger protein 615	0.747307	0.767205	0.414359	0.499346	0.148347	0.265652	-0.364035	-0.327919	0.864458	0.881546	0.996032	1.03442	0.515737	-0.0525169	0.871046	2.19723	0.157277	3.71669	1	1									biological regulation;biosynthetic process;cellular metabolic process;cellular nitrogen compound metabolic process;cellular process;macromolecule metabolic process;metabolic process;nitrogen compound metabolic process;nucleobase-containing compound metabolic process;primary metabolic process;RNA metabolic process	cell part;intracellular membrane-bounded organelle;intracellular organelle;nucleus;organelle
Q03468	ERCC6	ERCC6_HUMAN	DNA excision repair protein ERCC-6	0.865141	0.713469	0.81102	0.619888	0.736782	0.540193	0.426644	0.255998	1.06033	0.912396	0.974823	0.834295	0.678826	0.407636	0.862838	3.09244	1.77772	3.54704			1	1							biological regulation;biosynthetic process;cellular component organization;cellular metabolic process;cellular nitrogen compound metabolic process;cellular process;DNA metabolic process;DNA repair;growth;macromolecule metabolic process;macromolecule modification;metabolic process;multicellular organismal process;nitrogen compound metabolic process;nucleobase-containing compound metabolic process;…	cell part;intracellular membrane-bounded organelle;intracellular non-membrane-bounded organelle;intracellular organelle;macromolecular complex;nucleolus;nucleoplasm;nucleus;organelle;protein complex;transcription elongation factor complex	Nucleotide excision repair
P06317		LV603_HUMAN	Ig lambda chain V-VI region SUT	0.150967	0.0558267	0.0434793	0.043044	0.198332	0.141709	0.199631	0.185368	0.941702	0.911349	0.896511	0.791906	0.0696982	0.17647	0.831265	1.17387	3.04229	3.96267	2	2	4	8	1	1	2	4			biological regulation;cellular component organization;cellular membrane organization;cellular process;endocytosis;establishment of localization;immune system process;macromolecule metabolic process;membrane invagination;membrane organization;metabolic process;primary metabolic process;protein metabolic process;response to stimulus;response to stress;transport;vesicle-mediated transport	cell part;extracellular region;membrane;plasma membrane
Q9H1D0	TRPV6	TRPV6_HUMAN	Transient receptor potential cation channel subfamily V member 6	-0.174381	-0.354631	-0.244639	-0.464351	-0.0747495	-0.299917	0.197573	-0.00165164	0.96847	0.791959	0.974814	0.805707	-0.274594	-0.0370712	0.804789	1.78125	0.159327	3.40625			1	1							biological regulation;cellular process;establishment of localization;ion transport;regulation of transport;transmembrane transport;transport	cell part;extracellular organelle;membrane;organelle;plasma membrane;vesicle	Mineral absorption;Salivary secretion
Q8WXG6	MADD	MADD_HUMAN	MAP kinase-activating death domain protein	-0.0802398	0.0662996	0.0353248	0.142403	0.403879	0.5055	0.333761	0.461325	0.80888	0.959159	0.781351	0.939034	0.0374809	0.396642	0.800109	0.355501	2.84684	3.52298			1	2							biological regulation;cellular metabolic process;cellular process;macromolecule metabolic process;macromolecule modification;metabolic process;phosphorus metabolic process;primary metabolic process;protein metabolic process;protein modification process;protein phosphorylation;regulation of cell cycle;regulation of protein modification process;response to stimulus;signal transduction	cell part;cytoplasm;membrane;plasma membrane
Q14CX7	NAA25	NAA25_HUMAN	N-alpha-acetyltransferase 25, NatB auxiliary subunit	0.0888164	0.229067	-0.379764	-0.278974	-0.118728	-0.0233945	-0.337321	-0.216046	0.762417	0.906407	0.772542	0.923936	-0.0660259	-0.153274	0.774937	0.222731	1.09024	3.54007			1	1								cell part;cytoplasm;Golgi apparatus;intracellular membrane-bounded organelle;intracellular organelle;nucleoplasm;organelle
P02741	CRP	CRP_HUMAN	C-reactive protein;C-reactive protein(1-205)	0.0410546	-0.149367	-0.0941182	0.0223131	0.0664251	0.220008	0.100842	0.0627053	0.769202	0.896379	0.735994	0.816549	-0.041246	0.104773	0.75219	0.399473	1.25719	3.75163	2	4							2020	260	aging;biological regulation;cellular component assembly;cellular component organization;cellular macromolecular complex assembly;cellular process;developmental process;immune system process;macromolecular complex assembly;macromolecule metabolic process;metabolic process;multi-organism process;primary metabolic process;protein complex assembly;protein metabolic process;protein polymerization;regu…	cell part;cell projection;extracellular organelle;extracellular region;extracellular space;filopodium;organelle;site of polarized growth;vesicle
P27037	ACVR2A	AVR2A_HUMAN	Activin receptor type-2A	-0.401042	-0.414257	0.23239	0.270188	0.101047	0.0993493	1.6835	1.69414	4.14631	4.14565	0.449024	0.417434	-0.05662	0.46657	0.728339	0.149404	0.835053	0.912614							1	1			anatomical structure development;anatomical structure morphogenesis;biological regulation;cell proliferation;cellular process;developmental process;multicellular organismal process;regulation of protein modification process;response to chemical stimulus;response to endogenous stimulus;response to stimulus;signal transduction	cell part;cell surface;cytoplasm;macromolecular complex;membrane;plasma membrane;protein complex;receptor complex	Cytokine-cytokine receptor interaction;TGF-beta signaling pathway
O60282	KIF5C	KIF5C_HUMAN	Kinesin heavy chain isoform 5C	0.000222525	-0.156863	0.78457	0.650023	1.05384	0.897053	1.01002	0.869895	0.851539	0.702294	0.908154	0.731238	0.217777	0.880033	0.727275	0.577188	3.66935	3.3027					1	2	1	1			cellular component movement;cellular component organization;cellular process;cytoskeleton-dependent intracellular transport;establishment of localization;localization;locomotion;metabolic process;nucleobase-containing compound transport;organelle organization;response to chemical stimulus;response to external stimulus;response to stimulus;transport	cell part;cytoplasm;macromolecular complex;protein complex
Q9Y305	ACOT9	ACOT9_HUMAN	Acyl-coenzyme A thioesterase 9, mitochondrial	2.50798	1.57015	0.239093	-0.633645	0.571246	-0.269174	1.03412	0.112507	1.08756	0.146925	3.0747	2.15537	0.384819	0.231488	0.711238	0.556119	0.538182	1.07242	1	1									cellular metabolic process;cellular process;cofactor metabolic process;metabolic process	cell part;intracellular membrane-bounded organelle;intracellular organelle;mitochondrion;organelle
Q96QE3	ATAD5	ATAD5_HUMAN	ATPase family AAA domain-containing protein 5	-0.578656	-0.841548	0.902179	0.6903	0.0654374	-0.185938	0.101046	-0.137985	1.16118	0.910843	0.85219	0.570922	0.0229023	-0.034416	0.703347	0.0323388	0.20632	2.25992							1	2			cellular process;response to DNA damage stimulus;response to stimulus;response to stress	cell part;intracellular membrane-bounded organelle;intracellular organelle;nucleus;organelle
P15822	HIVEP1	ZEP1_HUMAN	Zinc finger protein 40	-0.244332	-0.219292	0.915237	0.99129	0.0350683	0.0716252	0.0224792	0.0713808	0.941356	0.978949	0.646747	0.653412	0.214083	0.048906	0.682476	0.432305	1.54682	2.5327							1	2			biological regulation;biosynthetic process;cellular metabolic process;cellular nitrogen compound metabolic process;cellular process;macromolecule metabolic process;metabolic process;nitrogen compound metabolic process;nucleobase-containing compound metabolic process;primary metabolic process;RNA metabolic process	cell part;intracellular membrane-bounded organelle;intracellular organelle;mitochondrion;nucleoplasm;nucleus;organelle
P41743	PRKCI	KPCI_HUMAN	Protein kinase C iota type	0.266096	0.0685968	0.0680923	-0.064318	0.0449967	-0.0550958	0.279457	0.0981753	0.229916	0.0296064	4.65548	4.47648	0.0744739	0.0805805	0.658848	0.519574	0.550612	0.784121	1	1									anatomical structure development;biological regulation;cell development;cell junction organization;cell motility;cellular component assembly;cellular component movement;cellular component organization;cellular membrane organization;cellular metabolic process;cellular process;cytoskeleton organization;developmental process;establishment of localization;establishment or maintenance of cell polarity…	cell leading edge;cell part;cytoplasm;cytoskeleton;cytosol;endosome;extracellular organelle;intracellular membrane-bounded organelle;intracellular non-membrane-bounded organelle;intracellular organelle;macromolecular complex;membrane;nucleus;organelle;plasma membrane;protein complex;vesicle	Endocytosis;Insulin signaling pathway;Tight junction	KIF3A/B-PAR-3-aPKC-PAR-6 complex;LLGL1-PAR-6B-PRKCI complex;LLGL2-PAR-6B-PRKCI complex;MAP2K5-PRKCI-SQSTM1 complex;PAR-3-PAR-6B-PRKCI complex;RICH1-PAR3-aPKC polarity complex
P01613		KV121_HUMAN	Ig kappa chain V-I region Ni	0.138021	0.164978	0.174522	0.217669	0.221511	0.608919	0.286202	0.60138	0.6821	0.70075	0.612201	0.701208	0.168232	0.356566	0.646776	2.73502	1.60833	4.17156	2	7	1	16	2	4	1	3		320000	biological regulation;cellular component organization;cellular membrane organization;cellular process;endocytosis;establishment of localization;immune system process;macromolecule metabolic process;membrane invagination;membrane organization;metabolic process;primary metabolic process;protein metabolic process;response to stimulus;response to stress;transport;vesicle-mediated transport	cell part;extracellular organelle;extracellular region;membrane;organelle;plasma membrane;vesicle
Q9Y2F5	ICE1	ICE1_HUMAN	Little elongation complex subunit 1	2.31901	1.23008	0.394865	-0.7	-0.0883689	-1.18823	1.27187	0.192995	0.799747	-0.286055	4.37472	3.26451	0.355884	0.0234057	0.646555	0.531425	0.0307341	0.810895					1	1					biological regulation;biosynthetic process;cellular metabolic process;cellular nitrogen compound metabolic process;cellular process;macromolecule metabolic process;metabolic process;nitrogen compound metabolic process;nucleobase-containing compound metabolic process;primary metabolic process;regulation of transport;RNA metabolic process;transcription from RNA polymerase II promoter;transcription …	cell part;macromolecular complex;protein complex;transcription elongation factor complex
Q6ZU80	CEP128	CE128_HUMAN	Centrosomal protein of 128 kDa	0.93759	0.098294	0.762925	-0.011282	0.174237	-0.567652	0.11979	-0.703288	1.27255	0.430444	1.37682	0.556017	0.303315	-0.167775	0.61224	0.808495	0.4409	1.48027	1	2										cell part;cytoplasm;intracellular non-membrane-bounded organelle;intracellular organelle;microtubule organizing center;organelle
Q9HAW4	CLSPN	CLSPN_HUMAN	Claspin	-0.377166	-0.309105	0.745497	0.864571	-0.149412	-0.0698337	0.0601319	0.152055	0.827652	0.908267	0.513842	0.563528	0.138687	-0.00155608	0.589048	0.269685	0.00848542	2.26666							1	1			biological regulation;biosynthetic process;cell death;cellular component disassembly;cellular component organization;cellular metabolic process;cellular nitrogen compound metabolic process;cellular process;death;DNA metabolic process;DNA repair;DNA replication;macromolecule metabolic process;macromolecule modification;metabolic process;nitrogen compound metabolic process;nucleobase-containing com…	cell part;nucleoplasm
P02675	FGB	FIBB_HUMAN	Fibrinogen beta chain;Fibrinopeptide B	-0.97477	-1.00257	0.130435	0.071882	0.793839	0.557332	-0.0399965	-0.0440653	0.613176	0.561769	0.644434	0.597074	-0.272281	0.222234	0.584022	0.595973	0.632304	4.2945	6	10	1	1	1	1	3	3	970000	130000	biological adhesion;biological regulation;cell activation;cell adhesion;cellular component assembly;cellular component organization;cellular macromolecular complex assembly;cellular process;coagulation;establishment of localization;exocytosis;extracellular matrix organization;extracellular structure organization;immune system process;macromolecular complex assembly;multicellular organismal proces…	cell cortex;cell part;cell surface;cytoplasmic membrane-bounded vesicle;extracellular organelle;extracellular region;extracellular space;intracellular membrane-bounded organelle;intracellular organelle;macromolecular complex;membrane;organelle;plasma membrane;protein complex;vesicle	Complement and coagulation cascades
Q8N5G2	TMEM57	MACOI_HUMAN	Macoilin	-0.172625	-0.272628	0.676657	0.627667	-0.355017	-0.443503	-0.272716	-0.348857	1.02957	0.942116	0.569481	0.451103	0.142504	-0.331841	0.583945	0.338003	2.69264	1.88766							1	1			anatomical structure development;developmental process	cell part;cell projection;intracellular membrane-bounded organelle;intracellular organelle;membrane;neuron projection;nucleus;organelle;synapse
Q9P1F3	ABRACL	ABRAL_HUMAN	Costars family protein ABRACL	-4.14702	0.207415	-0.199907	4.08632	-0.27013	4.10544	-0.403381	3.8449	-0.228008	4.2616	-0.053832	4.28997	-0.00304622	0.520911	0.582211	0.00253065	0.618974	0.691457							1	3		32
P42356	PI4KA	PI4KA_HUMAN	Phosphatidylinositol 4-kinase alpha	1.02194	0.440251	1.11401	0.597411	0.118237	-0.366046	0.620394	0.0549213	1.08801	0.503507	1.02936	0.466164	0.5985	0.0761109	0.579171	1.78206	0.198206	1.72478	1	1									biological regulation;biosynthetic process;cellular component organization;cellular lipid metabolic process;cellular metabolic process;cellular process;cytoskeleton organization;lipid metabolic process;metabolic process;organelle organization;phosphorus metabolic process;primary metabolic process;response to stimulus;signal transduction;small molecule metabolic process	cell part;cytoplasm;cytosol;extracellular organelle;membrane;organelle;plasma membrane;vesicle		P2X7 receptor signalling complex
Q9Y278	HS3ST2	HS3S2_HUMAN	Heparan sulfate glucosamine 3-O-sulfotransferase 2	0.293713	-0.112029	0.264911	-0.0898185	0.412746	0.0185202	0.652261	0.270381	1.86607	1.47289	0.588024	0.163907	0.0731081	0.267529	0.573518	0.321609	1.07702	1.09919							1	2			amine metabolic process;biosynthetic process;carbohydrate metabolic process;macromolecule metabolic process;metabolic process;nitrogen compound metabolic process;polysaccharide metabolic process;primary metabolic process;rhythmic process;small molecule metabolic process	cell part;membrane	Glycosaminoglycan biosynthesis - heparan sulfate
Q9BRD0	BUD13	BUD13_HUMAN	BUD13 homolog	1.6654	1.1425	0.415759	-0.0490939	-0.250429	-0.718871	0.314248	-0.188616	0.676085	0.158053	1.81877	1.29592	0.450828	-0.148257	0.572736	0.892473	0.406945	1.14242	1	2					1	2			cellular metabolic process;cellular nitrogen compound metabolic process;cellular process;establishment of localization;macromolecule metabolic process;metabolic process;mRNA metabolic process;mRNA processing;nitrogen compound metabolic process;nuclear transport;nucleobase-containing compound metabolic process;nucleobase-containing compound transport;nucleocytoplasmic transport;primary metabolic p…	cell part;intracellular membrane-bounded organelle;intracellular organelle;macromolecular complex;nucleoplasm;nucleus;organelle;protein complex		Spliceosome
A6NKL6	TMEM200C	T200C_HUMAN	Transmembrane protein 200C	0.118832	0.111247	-0.0448927	-0.0751761	-0.00642242	-0.0419295	0.0604855	0.0484405	-0.0158412	-0.0199924	3.43334	3.42069	0.0249597	0.0144511	0.570286	0.202896	0.242457	0.732741			1	1	1	1						cell part
O95395	GCNT3	GCNT3_HUMAN	Beta-1,3-galactosyl-O-glycosyl-glycoprotein beta-1,6-N-acetylglucosaminyltransferase 3	-0.247959	-0.430265	0.687144	0.55585	0.173353	0.00256333	0.272897	0.114452	0.690322	0.520569	0.738095	0.537413	0.090384	0.126519	0.560547	0.187097	1.05395	2.84074							1	1			anatomical structure morphogenesis;carbohydrate metabolic process;cellular metabolic process;cellular process;developmental process;immune system process;macromolecule metabolic process;macromolecule modification;metabolic process;multicellular organismal process;primary metabolic process;protein glycosylation;protein metabolic process;protein modification process	cell part;extracellular organelle;membrane;organelle;vesicle	Mucin type O-Glycan biosynthesis
P42345	MTOR	MTOR_HUMAN	Serine/threonine-protein kinase mTOR	0.447157	0.274886	0.462653	0.250921	-0.025772	-0.24296	-0.151339	-0.342585	0.6233	0.454769	0.835154	0.674026	0.322912	-0.168009	0.559197	2.11964	1.17845	2.42938			1	1							anatomical structure development;biological regulation;biosynthetic process;catabolic process;cell communication;cell development;cell growth;cellular component organization;cellular metabolic process;cellular nitrogen compound metabolic process;cellular process;developmental process;DNA metabolic process;DNA recombination;DNA repair;growth;immune system process;macromolecule metabolic process;ma…	cell body;cell part;cell projection;cytoplasm;cytosol;endomembrane system;intracellular membrane-bounded organelle;intracellular organelle;lysosome;macromolecular complex;membrane;neuron projection;neuronal cell body;nucleoplasm;nucleus;organelle;phosphatidylinositol 3-kinase complex;protein complex;vacuole	Acute myeloid leukemia;Adipocytokine signaling pathway;ErbB signaling pathway;Glioma;Insulin signaling pathway;mTOR signaling pathway;Pathways in cancer;Prostate cancer;Type II diabetes mellitus	mTORC1 complex (mTOR/FRAP1, LST8, RAPTOR);mTORC2 complex (mTOR/FRAP1, LST8, mAVO3/RICTOR);mTORC2 complex (mTOR/FRAP1, LST8, mAVO3/RICTOR, SIN1);mTOR-RAPTOR complex;mTOR-RICTOR complex;mTOR-signaling complex;mTOR-signaling complex (FRAP1/mTOR, GBL, RAPTOR);mTOR-signaling complex (mTOR/FRAP1, RAPTOR);RAPTOR-mTOR complex;RICTOR-mTOR complex
P46821	MAP1B	MAP1B_HUMAN	MAP1 light chain LC1;MAP1B heavy chain;Microtubule-associated protein 1B	0.289904	0.125954	0.230169	0.117231	0.318575	0.166141	0.349133	0.209044	2.60614	2.45474	0.16176	-0.0205656	0.176086	0.239825	0.536632	1.70458	2.02955	0.782189							1	1			anatomical structure development;biological regulation;cell growth;cellular component movement;cellular component organization;cellular process;cytoskeleton organization;cytoskeleton-dependent intracellular transport;developmental process;establishment of localization;establishment or maintenance of cell polarity;growth;organelle organization;regulation of transport;transport	cell part;cell projection;cytoplasm;cytosol;macromolecular complex;membrane;neuron projection;plasma membrane;protein complex
Q8TE73	DNAH5	DYH5_HUMAN	Dynein heavy chain 5, axonemal	-0.567918	-0.787072	0.224842	0.0567005	0.504888	0.29725	0.623278	0.427986	0.700109	0.493509	0.725633	0.488103	-0.18063	0.407592	0.533237	0.456178	2.18216	2.5874							1	2			anatomical structure development;cellular component movement;cellular process;developmental process	cell part;macromolecular complex;protein complex
P04430		KV122_HUMAN	Ig kappa chain V-I region BAN	0.307394	0.41475	0.372792	0.557756	0.0726923	0.237677	0.048457	0.213611	0.534568	0.599745	0.491867	0.692625	0.373564	0.130536	0.533118	2.3569	1.22921	3.03382	1	7	1	22	1	5	1	12		320000	biological regulation;cellular component organization;cellular membrane organization;cellular process;endocytosis;establishment of localization;immune system process;macromolecule metabolic process;membrane invagination;membrane organization;metabolic process;primary metabolic process;protein metabolic process;response to stimulus;response to stress;transport;vesicle-mediated transport	cell part;extracellular organelle;extracellular region;membrane;organelle;plasma membrane;vesicle
Q9HAY6	BCO1	BCDO1_HUMAN	Beta,beta-carotene 15,15'-monooxygenase	-0.470265	-0.364389	0.42821	0.585098	-0.403929	-0.286536	-0.0763787	0.0533586	0.761165	0.879595	0.42289	0.51039	0.0290206	-0.147966	0.530557	0.0560525	0.742432	2.042							1	1			biological regulation;biosynthetic process;cellular aldehyde metabolic process;cellular lipid metabolic process;cellular metabolic process;cellular process;detection of stimulus;hormone metabolic process;lipid metabolic process;metabolic process;primary metabolic process;response to abiotic stimulus;response to external stimulus;response to stimulus;signal transduction;small molecule metabolic pr…	cell part;cytosol	Retinol metabolism
O00522	KRIT1	KRIT1_HUMAN	Krev interaction trapped protein 1	0.480693	0.35424	0.498801	0.332886	0.323441	0.15207	0.204074	0.0586459	0.623885	0.501171	0.615334	0.500024	0.383954	0.166205	0.524048	2.64419	1.35364	3.29749			1	1							anatomical structure formation involved in morphogenesis;biological regulation;cellular homeostasis;cellular process;developmental process;homeostatic process;response to stimulus;signal transduction	cell part;cytoplasm;extracellular space;macromolecular complex;membrane;plasma membrane;protein complex
Q96IZ5	RBM41	RBM41_HUMAN	RNA-binding protein 41	0.174306	0.207372	-0.831981	-0.838375	1.80178	1.78993	1.90846	1.92255	0.594762	0.631568	0.48112	0.52533	-0.2023	1.73511	0.522812	0.448057	4.83994	3.31432			1	1
Q5T6L9	ERMARD	EMARD_HUMAN	Endoplasmic reticulum membrane-associated RNA degradation protein	-0.0854871	0.000522382	-0.186793	-0.0497709	-0.00713213	0.0903938	0.22005	0.329921	2.72201	2.82057	-0.0676336	0	-0.0744811	0.137962	0.522366	0.868184	0.917005	0.721931							1	1			developmental process;multicellular organismal development;multicellular organismal process	cell part;membrane
P15559	NQO1	NQO1_HUMAN	NAD(P)H dehydrogenase [quinone] 1	-0.884044	-0.303095	0.308882	0.940843	-0.509007	0.0834583	-0.630906	-0.0260963	0.603778	1.19728	0.25221	0.814783	0.00876103	-0.20017	0.513832	0.0128966	0.654108	1.44273							1	1			aging;biological regulation;biosynthetic process;cell communication;cell-cell signaling;cellular metabolic process;cellular nitrogen compound metabolic process;cellular process;developmental process;metabolic process;nitrogen compound metabolic process;response to chemical stimulus;response to endogenous stimulus;response to external stimulus;response to extracellular stimulus;response to stimulu…	cell body;cell part;cytoplasm;cytosol;extracellular organelle;neuronal cell body;organelle;vesicle
Q9HCC0	MCCC2	MCCB_HUMAN	Methylcrotonoyl-CoA carboxylase beta chain, mitochondrial	0.272368	-0.101558	0.215823	-0.107091	0.852506	0.490096	0.297957	-0.0521078	0.880458	0.519085	0.728382	0.33608	0.0581172	0.288272	0.49747	0.267893	0.899158	1.85276							1	2			amine metabolic process;catabolic process;cellular amide metabolic process;cellular amino acid metabolic process;cellular ketone metabolic process;cellular metabolic process;cellular nitrogen compound metabolic process;cellular process;cofactor metabolic process;heterocycle metabolic process;metabolic process;nitrogen compound metabolic process;nucleobase-containing compound metabolic process;nuc…	cell part;cytosol;intracellular membrane-bounded organelle;intracellular organelle;mitochondrion;organelle	Valine, leucine and isoleucine degradation
P20585	MSH3	MSH3_HUMAN	DNA mismatch repair protein Msh3	0.233344	0.350622	2.73653	2.81435	-0.136999	-0.0646393	0.17703	0.275333	0.0227975	0.143815	1.94958	2.078	0.629867	0.0524415	0.495325	0.913184	0.246765	0.803922			1	1							biological regulation;cellular component organization;cellular metabolic process;cellular nitrogen compound metabolic process;cellular process;chromosome organization;DNA metabolic process;DNA recombination;DNA repair;immune system process;macromolecule metabolic process;metabolic process;nitrogen compound metabolic process;nucleobase-containing compound metabolic process;organelle organization;p…	cell part;chromosome;intracellular membrane-bounded organelle;intracellular non-membrane-bounded organelle;intracellular organelle;macromolecular complex;membrane;mismatch repair complex;nuclear chromosome;nucleoplasm;nucleus;organelle;protein complex	Colorectal cancer;Mismatch repair;Pathways in cancer	MSH2-MSH3 complex;MutS-beta complex
Q15643	TRIP11	TRIPB_HUMAN	Thyroid receptor-interacting protein 11	0.165944	0.408639	-0.00211744	0.305667	0.0614391	0.401541	-0.364801	-0.105889	0.400048	0.639934	0.495502	0.75669	0.186342	-0.00145901	0.495196	1.04352	0.00384962	2.27344	1	1									anatomical structure development;biosynthetic process;cellular component organization;cellular metabolic process;cellular nitrogen compound metabolic process;cellular process;developmental process;establishment of localization;Golgi vesicle transport;macromolecule metabolic process;metabolic process;nitrogen compound metabolic process;nucleobase-containing compound metabolic process;organelle org…	cell part;cytoskeleton;Golgi apparatus;intracellular membrane-bounded organelle;intracellular non-membrane-bounded organelle;intracellular organelle;membrane;nucleus;organelle
P42892	ECE1	ECE1_HUMAN	Endothelin-converting enzyme 1	2.60832	1.61223	-0.0105708	-0.941574	0.0385803	-0.860105	0.928022	-0.0518526	0.478607	-0.520295	3.10866	2.13106	0.315045	0.00789067	0.494506	0.419531	0.0120906	0.680596	1	1									anatomical structure development;anatomical structure morphogenesis;biological regulation;catabolic process;cellular metabolic process;cellular process;developmental process;endocrine process;hormone metabolic process;macromolecule metabolic process;metabolic process;multicellular organismal process;peptide metabolic process;primary metabolic process;protein maturation;protein metabolic process	cell part;cytoplasmic membrane-bounded vesicle;endosome;extracellular organelle;intracellular membrane-bounded organelle;intracellular organelle;membrane;organelle;plasma membrane;vesicle
Q96JA4	MS4A14	M4A14_HUMAN	Membrane-spanning 4-domains subfamily A member 14	0.753519	0.903916	0.127854	0.23879	-0.0705739	0.0349055	0.255251	0.386673	0.351983	0.506119	0.478012	0.639552	0.366588	0.125534	0.441794	1.11756	0.619921	2.44703			1	2								cell part
P06702	S100A9	S10A9_HUMAN	Protein S100-A9	0.875098	0.858309	0.652292	0.739097	0.38132	0.46223	1.0394	1.12002	1.65337	1.65257	-0.00442052	0.0581526	0.706889	0.54295	0.433131	3.17984	1.53076	0.765417	2	4			1	1	4	13	1300	1900	autophagy;biological adhesion;biological regulation;catabolic process;cell adhesion;cell communication;cell motility;cell-cell signaling;cellular component movement;cellular component organization;cellular metabolic process;cellular process;cytokine production;cytoskeleton organization;immune system process;locomotion;macromolecule metabolic process;macromolecule modification;metabolic process;mu…	cell part;cytoskeleton;cytosol;extracellular organelle;extracellular region;extracellular space;intracellular membrane-bounded organelle;intracellular non-membrane-bounded organelle;intracellular organelle;membrane;nucleus;organelle;plasma membrane;vesicle
Q9UKN7	MYO15A	MYO15_HUMAN	Unconventional myosin-XV	0.559694	0.425318	0.108795	-0.0650424	2.96229	2.78299	2.94755	2.7942	0.356132	0.225495	0.892808	0.769574	0.199971	2.61944	0.424845	0.769348	4.98331	1.40391			1	1							anatomical structure morphogenesis;behavior;developmental process;multicellular organismal process;neurological system process;response to stimulus	cell part;cell projection;cytoplasm;extracellular organelle;macromolecular complex;microvillus;organelle;protein complex;vesicle
P10646	TFPI	TFPI1_HUMAN	Tissue factor pathway inhibitor	-0.0137625	0.157772	0.649036	0.871582	-0.312358	-0.129308	-0.458675	-0.263279	0.42325	0.607338	0.348684	0.501842	0.294391	-0.25608	0.423399	0.86113	1.62975	2.46523							1	1		23	biological regulation;coagulation;macromolecule metabolic process;metabolic process;multicellular organismal process;primary metabolic process;protein metabolic process;regulation of body fluid levels;response to stimulus	cell part;cell surface;endoplasmic reticulum;extracellular region;extracellular space;intracellular membrane-bounded organelle;intracellular organelle;membrane;organelle;plasma membrane	Complement and coagulation cascades	TF-FVIIa-FXa-TFPI complex
Q9BYE9	CDHR2	CDHR2_HUMAN	Cadherin-related family member 2	-0.368319	-0.140009	-0.579301	-0.285901	0.114884	0.440601	0.478468	0.722996	0.327918	0.553419	0.395541	0.642344	-0.290158	0.351434	0.419495	1.47815	1.40864	2.16385	1	1								2.9	biological adhesion;biological regulation;cell adhesion;cellular process	brush border;cell part;cell projection;extracellular organelle;organelle;vesicle
O15417	TNRC18	TNC18_HUMAN	Trinucleotide repeat-containing gene 18 protein	-0.147071	0.201976	0.167227	0.567287	-0.197944	0.162619	0.0327487	0.405657	0.237923	0.599524	0.42731	0.757982	0.15271	0.080482	0.413199	0.568949	0.316548	1.69324							1	2			biological regulation;cellular component assembly;cellular component organization;cellular process;chromatin modification;chromatin organization;chromosome organization;gene silencing;organelle organization;regulation of gene expression, epigenetic	cell part;chromatin remodeling complex;cytoplasm;intracellular membrane-bounded organelle;intracellular organelle;macromolecular complex;membrane;mitochondrion;nucleoplasm;nucleus;organelle;protein complex
Q9P2E5	CHPF2	CHPF2_HUMAN	Chondroitin sulfate glucuronyltransferase	0.792796	0.70104	0.774732	0.643515	1.57964	1.44297	1.4204	1.30966	0.605515	0.517498	0.405278	0.324665	0.681085	1.29465	0.412322	3.63464	3.90109	2.30925			1	1							amine metabolic process;biosynthetic process;carbohydrate metabolic process;cellular metabolic process;cellular process;macromolecule metabolic process;metabolic process;nitrogen compound metabolic process;polysaccharide metabolic process;primary metabolic process;small molecule metabolic process;sulfur compound metabolic process	cell part;membrane	Glycosaminoglycan biosynthesis - chondroitin sulfate
P05109	S100A8	S10A8_HUMAN	Protein S100-A8;Protein S100-A8, N-terminally processed	-0.454518	-0.292815	-0.639803	-0.427088	-0.436141	-0.262921	-0.739772	-0.554207	0.632137	0.806393	0.199799	0.343127	-0.39686	-0.415015	0.388686	2.10226	1.80508	1.43759							2	2	1000	270	autophagy;biological adhesion;biological regulation;catabolic process;cell adhesion;cell motility;cellular component movement;cellular metabolic process;cellular process;cytokine production;immune system process;locomotion;macromolecule metabolic process;macromolecule modification;metabolic process;multicellular organismal process;multi-organism process;peptidyl-amino acid modification;primary me…	cell part;cytoskeleton;cytosol;extracellular organelle;extracellular region;extracellular space;intracellular membrane-bounded organelle;intracellular non-membrane-bounded organelle;intracellular organelle;membrane;nucleus;organelle;plasma membrane;vesicle
Q6P3W7	SCYL2	SCYL2_HUMAN	SCY1-like protein 2	0.178072	0.278085	0.236646	0.313961	0.483196	0.555287	0.52955	0.625104	0.318667	0.422114	0.41998	0.514922	0.237811	0.517607	0.387831	2.48434	3.46275	2.72822			1	2	1	1					biological regulation;cellular component organization;cellular membrane organization;cellular metabolic process;cellular process;endocytosis;endosome transport;establishment of localization;macromolecule metabolic process;membrane invagination;membrane organization;metabolic process;regulation of transport;transport;vacuolar transport;vesicle-mediated transport	cell part;cytoplasmic membrane-bounded vesicle;Golgi apparatus;intracellular membrane-bounded organelle;intracellular organelle;membrane;organelle;vesicle		Nop56p-associated pre-rRNA complex
Q5W0V3	FAM160B1	F16B1_HUMAN	Protein FAM160B1	0.768682	0.250808	0.780375	0.275315	0.102439	-0.38919	0.48702	-0.0322328	0.790254	0.272845	0.708666	0.20561	0.400458	0.0308437	0.38093	1.40713	0.0801919	1.34652	1	1	1	1
Q9HCI5	MAGEE1	MAGE1_HUMAN	Melanoma-associated antigen E1	0.339805	0.529743	0.153093	0.30357	-0.411732	-0.266711	0.146121	0.317084	0.267622	0.4613	0.377929	0.57901	0.287084	-0.0400954	0.372445	1.6305	0.111456	2.11282			1	1								cell part;cell projection;dystrophin-associated glycoprotein complex;intracellular membrane-bounded organelle;intracellular organelle;macromolecular complex;membrane;neuron projection;nucleus;organelle;plasma membrane;protein complex
P08571	CD14	CD14_HUMAN	Monocyte differentiation antigen CD14;Monocyte differentiation antigen CD14, membrane-bound form;Monocyte differentiation antigen CD14, urinary form	-0.000466621	-0.193564	0.0569291	-0.0734877	0.166945	-0.0100139	0.182156	0.0838108	0.563592	0.326506	0.486008	0.299675	-0.0475137	0.0971339	0.37182	0.396135	1.01472	2.152					9	17	8	13		420	biological regulation;cell death;cellular component organization;cellular membrane organization;cellular process;death;endocytosis;establishment of localization;immune system process;membrane invagination;membrane organization;regulation of transport;response to abiotic stimulus;response to biotic stimulus;response to chemical stimulus;response to heat;response to stimulus;response to stress;sign…	cell part;cell surface;extracellular organelle;extracellular region;extracellular space;membrane;organelle;plasma membrane;vesicle	Amoebiasis;Hematopoietic cell lineage;ko05152;MAPK signaling pathway;Pathogenic Escherichia coli infection;Phagosome;Regulation of actin cytoskeleton;Toll-like receptor signaling pathway
P13598	ICAM2	ICAM2_HUMAN	Intercellular adhesion molecule 2	0.273013	0.0653417	0.419529	0.26287	0.135939	-0.0602154	0.109986	-0.073824	0.505597	0.310479	0.537029	0.310982	0.222794	0.0251918	0.370702	1.40676	0.189054	2.18793							2	2		37	biological adhesion;biological regulation;cell adhesion;cellular component organization;cellular process;extracellular matrix organization;extracellular structure organization;immune system process;response to stimulus;response to stress;signal transduction	cell part;cell projection;extracellular organelle;membrane;organelle;plasma membrane;vesicle	Cell adhesion molecules (CAMs);Natural killer cell mediated cytotoxicity
P01880	IGHD	IGHD_HUMAN	Ig delta chain C region	-0.971678	-0.941964	-0.999364	-1.0064	-0.284284	-0.302465	-0.344487	-0.311003	0.375426	0.407924	0.333219	0.387542	-0.951894	-0.302922	0.364533	5.1298	3.83372	3.79173	6	8	9	16	3	4	2	2		200	immune system process;response to stimulus	cell part;extracellular organelle;membrane;organelle;plasma membrane;vesicle
P08123	COL1A2	CO1A2_HUMAN	Collagen alpha-2(I) chain	0.826326	0.779255	0.0529229	0.0124163	-0.117418	-0.150634	0.379461	0.334823	0.258982	0.213264	0.703299	0.659012	0.289016	0.0868504	0.364506	0.803207	0.309715	1.41977	1	1	1	2	1	2				15	anatomical structure development;anatomical structure morphogenesis;biological regulation;cell activation;cell motility;cellular component assembly;cellular component disassembly;cellular component movement;cellular component organization;cellular membrane organization;cellular process;coagulation;developmental process;endocytosis;establishment of localization;extracellular matrix organization;ex…	cell part;extracellular matrix;extracellular organelle;extracellular region;extracellular space;organelle;vesicle	Amoebiasis;ECM-receptor interaction;Focal adhesion;Protein digestion and absorption
A6NCN2	KRT87P	KR87P_HUMAN	Putative keratin-87 protein	-1.18553	-0.781412	-0.577809	-0.213147	-0.762728	-0.403523	-1.19421	-0.809066	2.96621	3.37407	-0.997528	-0.582263	-0.49047	-0.59873	0.360791	1.37155	1.78862	0.424141			1	1								cell part;extracellular space;macromolecular complex;protein complex
P24158	PRTN3	PRTN3_HUMAN	Myeloblastin	0.330746	0.337674	0.362107	0.391573	0.360122	0.367344	0.520217	0.544103	0.443931	0.458699	0.329428	0.316525	0.345996	0.40805	0.360294	3.89465	2.56095	2.72059					1	1	2	2			biological regulation;cell differentiation;cellular process;coagulation;developmental process;macromolecule metabolic process;metabolic process;multicellular organismal process;regulation of body fluid levels;regulation of transport	cell part;cytosol;extracellular organelle;extracellular space;membrane;organelle;plasma membrane;vesicle
Q6P179	ERAP2	ERAP2_HUMAN	Endoplasmic reticulum aminopeptidase 2	0.0160876	-0.0788323	-0.0109908	-0.0833722	0.0369155	-0.0577094	-0.0424243	-0.120386	-0.219797	-0.306877	1.92304	1.80829	-0.0374216	-0.0431117	0.359172	0.675156	0.600363	0.546925					1	1	1	2		0.98	biological regulation;immune system process	cell part;membrane		ERAP1-ERAP2 complex
P04070	PROC	PROC_HUMAN	Activation peptide;Vitamin K-dependent protein C;Vitamin K-dependent protein C heavy chain;Vitamin K-dependent protein C light chain	-0.0418673	-0.130154	0.319942	0.176534	0.0108737	-0.1017	-0.0312926	-0.0608287	0.401048	0.376939	0.357882	0.338627	0.0673221	-0.0436623	0.359044	0.313131	0.824265	3.9828					5	9	3	5	3700	65	biological regulation;cell motility;cellular component movement;cellular metabolic process;cellular process;coagulation;immune system process;locomotion;macromolecule metabolic process;macromolecule modification;metabolic process;multicellular organismal process;peptidyl-amino acid modification;primary metabolic process;protein metabolic process;protein modification process;proteolysis;regulation…	cell part;extracellular region	Complement and coagulation cascades
P02750	LRG1	A2GL_HUMAN	Leucine-rich alpha-2-glycoprotein	-0.0121501	0.00236641	0.103218	0.163846	0.865318	0.916803	0.185947	0.206064	0.316286	0.333217	0.428091	0.425793	0.0593428	0.387705	0.35477	0.652396	1.13374	2.97273	1	2			6	38	9	27	20000	2700	biological regulation;cell differentiation;cellular process;developmental process	cell part;extracellular organelle;extracellular region;extracellular space;membrane;organelle;vesicle
Q13393	PLD1	PLD1_HUMAN	Phospholipase D1	-0.035703	-0.125994	0.184816	0.145537	0.113586	0.0348116	0.225882	0.159452	0.418959	0.341221	0.417332	0.308665	0.0367403	0.123515	0.352031	0.216223	1.34737	3.04701							1	1			biological regulation;biosynthetic process;catabolic process;cellular ketone metabolic process;cellular lipid metabolic process;cellular metabolic process;cellular process;lipid metabolic process;locomotion;metabolic process;multi-organism process;organic acid metabolic process;primary metabolic process;regulation of transport;response to biotic stimulus;response to chemical stimulus;response to …	cell part;cytoplasmic membrane-bounded vesicle;endosome;Golgi apparatus;intracellular membrane-bounded organelle;intracellular organelle;membrane;organelle;vesicle	Endocytosis;Ether lipid metabolism;Fc gamma R-mediated phagocytosis;Glycerophospholipid metabolism;GnRH signaling pathway	PKC-alpha-PLD1-PLC-gamma-2 signaling complex, lacritin stimulated
Q14643	ITPR1	ITPR1_HUMAN	Inositol 1,4,5-trisphosphate receptor type 1	0.540589	1.18834	-0.49654	0.216303	0.20862	0.953781	-0.253105	0.410867	0.0443472	0.689291	0.285375	0.951622	0.212952	0.220008	0.350525	0.423316	0.555066	1.02996	1	2									biological regulation;cell activation;cell death;cellular homeostasis;cellular ion homeostasis;cellular metabolic process;cellular process;coagulation;death;developmental process;energy reserve metabolic process;establishment of localization;generation of precursor metabolites and energy;homeostatic process;immune system process;ion transport;metabolic process;multicellular organismal movement;mu…	cell part;endoplasmic reticulum;intracellular membrane-bounded organelle;intracellular non-membrane-bounded organelle;intracellular organelle;macromolecular complex;membrane;nucleolus;organelle;platelet dense tubular network;protein complex;protein serine/threonine phosphatase complex	Alzheimer's disease;Calcium signaling pathway;Gap junction;Gastric acid secretion;GnRH signaling pathway;Huntington's disease;Long-term depression;Long-term potentiation;Oocyte meiosis;Pancreatic secretion;Phosphatidylinositol signaling system;Salivary secretion;Vascular smooth muscle contraction	RHOA-IP3R-TRPC1 complex;TRPC1-Homer3-IP3R complex
Q9Y5Z7	HCFC2	HCFC2_HUMAN	Host cell factor 2	-0.194601	-0.515135	0.425719	0.156198	-0.260874	-0.569891	-0.0537067	-0.350379	0.762262	0.454282	0.441534	0.102625	-0.0226598	-0.254314	0.346733	0.052526	1.19931	1.32888							1	1			biological regulation;viral reproduction	cell part;cytoplasm;intracellular membrane-bounded organelle;intracellular organelle;membrane;nucleoplasm;nucleus;organelle;plasma membrane
P78352	DLG4	DLG4_HUMAN	Disks large homolog 4	0.273545	0.0309615	-0.16233	-0.405936	0.346548	0.113745	-0.0715784	-0.300914	0.369364	0.112178	0.758801	0.519558	-0.0511796	0.0172166	0.346148	0.168415	0.0538995	1.3222	1	4	1	3	1	8	1	6			anatomical structure development;anatomical structure morphogenesis;behavior;behavioral interaction between organisms;biological regulation;cell communication;cell-cell signaling;cellular component assembly;cellular component morphogenesis;cellular component organization;cellular homeostasis;cellular ion homeostasis;cellular localization;cellular membrane organization;cellular metabolic process;c…	cell part;cell projection;cytoplasm;cytoplasmic membrane-bounded vesicle;cytoskeleton;endoplasmic reticulum;intracellular membrane-bounded organelle;intracellular non-membrane-bounded organelle;intracellular organelle;macromolecular complex;membrane;neuron projection;organelle;plasma membrane;protein complex;receptor complex;synapse;vesicle	Huntington's disease	APC-DLG4 complex;PSD95-FYN-NR2A complex
P61204	ARF3	ARF3_HUMAN	ADP-ribosylation factor 3	0.322887	0.416255	0.169386	0.327843	0.313092	0.503867	0.254748	0.364334	0.253188	0.343746	0.416521	0.528382	0.280346	0.324472	0.345278	2.03863	2.17691	2.15453	1	2									biological regulation;biosynthetic process;cellular lipid metabolic process;cellular metabolic process;cellular process;establishment of localization;lipid metabolic process;metabolic process;primary metabolic process;protein transport;response to stimulus;signal transduction;small molecule metabolic process;transport;vesicle-mediated transport	cell part;extracellular organelle;membrane;organelle;vesicle
P17948	FLT1	VGFR1_HUMAN	Vascular endothelial growth factor receptor 1	1.39708	0.322366	1.02427	0.0146462	-0.621431	-1.59873	-0.0326842	-1.09118	0.979408	-0.0981109	1.20583	0.149616	0.422224	-0.501236	0.342846	0.929705	1.05828	0.75832	1	3									anatomical structure formation involved in morphogenesis;anatomical structure morphogenesis;biological regulation;cell differentiation;cell motility;cellular component movement;cellular metabolic process;cellular process;developmental process;immune system process;locomotion;macromolecule metabolic process;macromolecule modification;metabolic process;multicellular organismal process;peptidyl-amin…	cell part;endosome;extracellular space;intracellular membrane-bounded organelle;intracellular organelle;macromolecular complex;membrane;organelle;plasma membrane;protein complex;receptor complex	Cytokine-cytokine receptor interaction;Endocytosis;Focal adhesion;Rheumatoid arthritis
A4UGR9	XIRP2	XIRP2_HUMAN	Xin actin-binding repeat-containing protein 2	0.0125754	0.0028566	0.0981405	0.139434	0.189306	0.191103	0.136723	0.150866	0.359428	0.362263	0.350532	0.322438	0.0593119	0.162543	0.342438	0.815431	2.92401	4.40875							1	1			anatomical structure development;anatomical structure morphogenesis;cell junction organization;cellular component organization;cellular process;cytoskeleton organization;developmental process;organelle organization	cell part
A6NDD8				-0.303299	-0.173799	-0.0882604	0.00177776	0.919291	1.00387	0.751533	0.862058	0.420876	0.554115	0.21799	0.358633	-0.124702	0.79952	0.340394	0.926488	3.33016	1.93982			1	1
P32456	GBP2	GBP2_HUMAN	Interferon-induced guanylate-binding protein 2	0.0662895	-0.1403	0.623957	0.46838	0.360207	0.165134	0.315361	0.132632	0.712233	0.518196	0.347638	0.122673	0.18818	0.218947	0.339953	0.611309	1.65417	1.36938							1	1			biological adhesion;biological regulation;cellular process;immune system process;interspecies interaction between organisms;multi-organism process;response to biotic stimulus;response to chemical stimulus;response to stimulus;response to stress;signal transduction	cell part;cytosol;intracellular membrane-bounded organelle;intracellular organelle;membrane;nucleus;organelle;vesicle
P30622	CLIP1	CLIP1_HUMAN	CAP-Gly domain-containing linker protein 1	0.290402	0.221713	0.30706	0.289384	0.153593	0.0964215	0.44261	0.397783	0.462854	0.406719	0.346416	0.259352	0.267038	0.232399	0.339281	3.16148	1.29074	2.46131							1	1			biological regulation;cell cycle;cellular component organization;cellular process;cytoskeleton organization;mitosis;mitotic cell cycle;nuclear division;organelle fission;organelle organization;regulation of organelle organization;response to stimulus;signal transduction	cell part;cell projection;centrosome;cytoplasm;cytoskeleton;cytosol;endosome;intracellular membrane-bounded organelle;intracellular non-membrane-bounded organelle;intracellular organelle;kinetochore;macromolecular complex;membrane;microtubule organizing center;organelle;protein complex		APC-IQGAP1-CLIP-170 complex
Q9BSW2	CRACR2A	EFC4B_HUMAN	EF-hand calcium-binding domain-containing protein 4B	0.0421035	-0.181247	0.143709	-0.0744054	0.227781	0.0203969	0.301204	0.106164	0.565889	0.337749	0.444281	0.207004	-0.0153031	0.145679	0.337189	0.0860228	1.10334	1.83308							1	3			biological regulation;establishment of localization;immune system process;ion transport;regulation of transport;transport	cell part;cytoplasm;Golgi apparatus;intracellular membrane-bounded organelle;intracellular non-membrane-bounded organelle;intracellular organelle;membrane;nucleolus;nucleus;organelle
Q9ULQ0	STRIP2	STRP2_HUMAN	Striatin-interacting protein 2	0.0714054	0.00200171	-0.2914	-0.295715	0.380791	0.408794	-0.0425848	-0.0957708	0.968355	0.896141	0.0971454	0.0462346	-0.10767	0.128296	0.335059	0.560824	0.504785	0.862411	1	1									biological regulation;cell motility;cellular component movement;cellular component organization;cellular process;cytoskeleton organization;locomotion;organelle organization	cell part;cytoplasm
Q2TAA2	IAH1	IAH1_HUMAN	Isoamyl acetate-hydrolyzing esterase 1 homolog	-0.371641	-0.0588973	0.286062	0.649818	-0.0847258	0.239535	0.108004	0.444609	0.381588	0.706885	0.132534	0.426902	0.087709	0.144643	0.333483	0.217288	0.676894	1.40379							1	1			catabolic process;lipid metabolic process;metabolic process;primary metabolic process	extracellular organelle;organelle;vesicle
P04278	SHBG	SHBG_HUMAN	Sex hormone-binding globulin	0.366399	0.29204	0.261102	0.268631	0.213101	0.176312	0.254574	0.293238	0.405438	0.35915	0.37004	0.269821	0.283417	0.22301	0.331963	2.9424	2.57316	2.92323					6	12	5	5	6500	260	cell growth;cellular process;developmental process;growth	extracellular organelle;extracellular region;organelle;vesicle
P27348	YWHAQ	1433T_HUMAN	14-3-3 protein theta	0.118118	0.107277	-0.015902	-0.0201786	-0.00442351	-0.00140996	0.132814	0.124406	-0.0226322	-0.0321203	1.13596	1.12791	0.0440008	0.0584063	0.330835	0.5237	0.705896	0.704508	1	1	1	1	1	1				180	anatomical structure development;biological regulation;biosynthetic process;cell death;cellular component organization;cellular metabolic process;cellular nitrogen compound metabolic process;cellular process;death;developmental process;establishment of localization;macromolecule metabolic process;membrane organization;metabolic process;nitrogen compound metabolic process;nucleobase-containing com…	cell part;cytoplasm;cytosol;extracellular organelle;macromolecular complex;membrane;organelle;protein complex;vesicle	Cell cycle;Neurotrophin signaling pathway;Oocyte meiosis	BRAF-RAF1-14-3-3 complex;Emerin complex 52;Kinase maturation complex 1;YWHAQ-CALM1-CABIN1 complex
Q8IUG5	MYO18B	MY18B_HUMAN	Unconventional myosin-XVIIIb	0.14728	-0.0242952	0.261226	0.140663	0.384001	0.223942	0.572412	0.424699	0.446635	0.287613	0.456268	0.266317	0.117419	0.350978	0.33074	0.952048	1.94912	2.25763							1	1				cell part;centrosome;intracellular non-membrane-bounded organelle;intracellular organelle;macromolecular complex;microtubule organizing center;nucleoplasm;organelle;protein complex
P62805	HIST1H4A	H4_HUMAN	Histone H4	-0.0271993	0.0248957	0.0846197	0.187727	-0.0122423	0.0513691	-0.247859	-0.171903	0.18296	0.247608	0.559301	0.59302	0.0618089	-0.0835821	0.326917	0.6207	0.579904	1.48306							1	1		48	biological regulation;cell cycle;cellular component assembly;cellular component organization;cellular macromolecular complex assembly;cellular metabolic process;cellular nitrogen compound metabolic process;cellular process;chromatin modification;chromatin organization;chromosome organization;DNA metabolic process;DNA modification;gene silencing;histone modification;homeostatic process;macromolecu…	cell part;chromosome;extracellular organelle;extracellular region;intracellular membrane-bounded organelle;intracellular non-membrane-bounded organelle;intracellular organelle;macromolecular complex;membrane;nuclear chromosome;nucleoplasm;nucleosome;nucleus;organelle;protein complex;vesicle	Systemic lupus erythematosus	H2AX complex II;H2AX complex, isolated from cells without IR exposure;Histone H3.1 complex;Histone H3.3 complex;MASH1 promoter-coactivator complex
O15049	N4BP3	N4BP3_HUMAN	NEDD4-binding protein 3	0.521843	1.2899	0.463101	1.25449	-0.00338191	0.55166	-0.264633	0.351662	0.152248	0.899787	0.0638926	0.732185	0.608068	0.116456	0.326298	1.52761	0.349805	0.947341	1	8	1	8								cell part;membrane
Q9GZM5	YIPF3	YIPF3_HUMAN	Protein YIPF3;Protein YIPF3, 36 kDa form III	-0.0227309	0.137994	-0.0282265	0.183511	-0.0864159	0.0858257	0.267227	0.451813	0.289106	0.462384	0.266674	0.409024	0.0609815	0.145801	0.326102	0.518139	0.659282	2.32228							1	1			cell differentiation;cellular process;developmental process	cell part;cytoplasmic membrane-bounded vesicle;Golgi apparatus;intracellular membrane-bounded organelle;intracellular organelle;membrane;nucleoplasm;organelle;plasma membrane;vesicle
Q9Y4F1	FARP1	FARP1_HUMAN	FERM, RhoGEF and pleckstrin domain-containing protein 1	0.630772	-0.44538	0.911453	-0.0996096	1.06422	0.0854719	1.443	0.38307	0.905733	-0.173229	1.23411	0.176447	0.15301	0.45908	0.325271	0.313295	1.01746	0.707	1	1									anatomical structure morphogenesis;biological regulation;cellular component assembly;cellular component morphogenesis;cellular component organization;cellular process;developmental process	cell part;cell projection;cytoplasm;cytoskeleton;cytosol;filopodium;intracellular non-membrane-bounded organelle;intracellular organelle;neuron projection;organelle;synapse
P01825		HV207_HUMAN	Ig heavy chain V-II region NEWM	-1.1907	0.09501	0.231541	1.5428	-1.62694	-0.319889	-0.0389979	1.25375	-0.0591276	1.23108	-0.113356	1.17611	0.0801293	-0.0838914	0.320093	0.107231	0.109578	0.636759	1	2	1	1			1	1			biological regulation;cellular component organization;cellular membrane organization;cellular process;endocytosis;establishment of localization;immune system process;macromolecule metabolic process;membrane invagination;membrane organization;metabolic process;primary metabolic process;protein metabolic process;response to stimulus;response to stress;transport;vesicle-mediated transport	cell part;extracellular organelle;extracellular region;membrane;organelle;plasma membrane;vesicle
P21333	FLNA	FLNA_HUMAN	Filamin-A	0.506347	0.433922	0.579065	0.571728	0.483244	0.508226	0.611597	0.555389	0.449188	0.373953	0.30381	0.249877	0.489641	0.510733	0.31681	3.23024	3.50288	2.38348	1	1								410	anatomical structure formation involved in morphogenesis;anatomical structure morphogenesis;biological adhesion;biological regulation;biosynthetic process;cell activation;cell adhesion;cell junction organization;cell morphogenesis;cellular component assembly;cellular component morphogenesis;cellular component organization;cellular localization;cellular membrane organization;cellular metabolic pro…	cell body;cell part;cytoplasm;cytoskeleton;cytosol;extracellular organelle;extracellular region;intracellular membrane-bounded organelle;intracellular non-membrane-bounded organelle;intracellular organelle;macromolecular complex;membrane;neuronal cell body;nucleus;organelle;plasma membrane;protein complex;vesicle	Focal adhesion;MAPK signaling pathway
Q16643	DBN1	DREB_HUMAN	Drebrin	0.137792	-0.00440994	0.570114	0.478924	0.269299	0.138613	0.257905	0.139564	0.608347	0.478698	0.30016	0.139582	0.232179	0.187815	0.316767	0.924079	1.94664	1.47227							1	1			biological regulation;cell communication;cell proliferation;cellular component organization;cellular process;cytoskeleton organization;organelle organization	cell cortex;cell part;cell projection;cytoplasm;cytoskeleton;intracellular non-membrane-bounded organelle;intracellular organelle;membrane;neuron projection;organelle;plasma membrane
Q8IY21	DDX60	DDX60_HUMAN	Probable ATP-dependent RNA helicase DDX60	0.767582	0.25098	0.760605	0.309092	0.177442	-0.241753	0.481701	-0.0186838	0.599859	0.0804467	0.732291	0.234181	0.407707	0.0762691	0.315429	1.47174	0.250049	1.13127	1	1									immune system process;multi-organism process;response to biotic stimulus;response to stimulus;response to stress	cell part;cytoplasm;cytoskeleton;intracellular non-membrane-bounded organelle;intracellular organelle;organelle
Q1AE95	TMEM183B	T183B_HUMAN	Transmembrane protein 183B	0.667151	0.229767	0.721481	0.349186	0.354492	0.0145151	0.710018	0.288852	0.496135	0.0559411	0.741464	0.322574	0.396757	0.265884	0.313502	1.58161	1.01441	1.16785	1	1										cell part
Q9UEF7	KL	KLOT_HUMAN	Klotho;Klotho peptide	-0.023849	0.0126474	0.168848	0.256357	0.520621	0.568634	0.335531	0.395889	0.200991	0.250041	0.490567	0.508688	0.0914486	0.410806	0.312645	0.668999	2.45556	1.69902							1	1			aging;biological regulation;carbohydrate metabolic process;cellular metabolic process;cellular process;developmental process;energy reserve metabolic process;generation of precursor metabolites and energy;homeostatic process;immune system process;metabolic process;primary metabolic process;response to chemical stimulus;response to endogenous stimulus;response to stimulus;response to stress;signal…	cell part;extracellular organelle;extracellular region;extracellular space;membrane;organelle;plasma membrane;vesicle	Endocrine and other factor-regulated calcium reabsorption;Pentose and glucuronate interconversions;Starch and sucrose metabolism
Q13813	SPTAN1	SPTN1_HUMAN	Spectrin alpha chain, non-erythrocytic 1	0.179921	0.293749	0.14068	0.30552	-0.0271507	0.0981936	0.279799	0.417488	0.223408	0.349789	0.344884	0.440336	0.212507	0.160589	0.31184	1.94834	0.83861	2.33013							1	1			biological regulation;cell death;cellular component disassembly;cellular component organization;cellular process;death;locomotion;regulation of organelle organization;response to chemical stimulus;response to external stimulus;response to stimulus	cell part;cytoskeleton;cytosol;extracellular organelle;intracellular membrane-bounded organelle;intracellular non-membrane-bounded organelle;intracellular organelle;membrane;organelle;vesicle		Emerin architectural complex;Emerin complex 1;Emerin complex 32;Emerin-actin-NMI-(alphaII)spectrin complex
P11137	MAP2	MTAP2_HUMAN	Microtubule-associated protein 2	0.719413	-0.166997	1.35452	0.533198	0.334832	-0.454171	0.720937	-0.149255	0.827012	-0.0622077	0.987908	0.119991	0.375157	0.074429	0.308649	0.834307	0.159485	0.77542	1	2									anatomical structure development;anatomical structure morphogenesis;cell development;cellular component morphogenesis;cellular component organization;cellular process;cytoskeleton organization;developmental process;organelle organization;response to chemical stimulus;response to stimulus	cell body;cell part;cytoplasm;intracellular non-membrane-bounded organelle;intracellular organelle;macromolecular complex;neuronal cell body;nucleolus;organelle;protein complex
Q9BZD4	NUF2	NUF2_HUMAN	Kinetochore protein Nuf2	0.0930261	0.119483	0.145555	0.223025	0.691712	0.729686	0.229613	0.279931	0.281128	0.320138	0.324927	0.333008	0.137556	0.381765	0.307702	1.85479	1.44998	3.96677							1	1			biological regulation;cell cycle;cell division;cellular component organization;cellular process;chromosome segregation;mitosis;mitotic cell cycle;nuclear division;organelle fission;organelle organization;response to stimulus;signal transduction	cell part;cytosol;intracellular membrane-bounded organelle;intracellular non-membrane-bounded organelle;intracellular organelle;kinetochore;macromolecular complex;membrane;nucleus;organelle;protein complex		NDC80 kinetochore complex
Q9NS91	RAD18	RAD18_HUMAN	E3 ubiquitin-protein ligase RAD18	-0.393325	0.0540116	0.812933	1.32536	1.84484	2.38958	2.03674	2.5003	-0.425048	0.0194788	1.17838	1.64421	0.25449	1.68061	0.307	0.487216	3.13811	0.522121	1	1									biological regulation;biosynthetic process;cellular metabolic process;cellular nitrogen compound metabolic process;cellular process;detection of stimulus;DNA metabolic process;DNA repair;macromolecule metabolic process;macromolecule modification;metabolic process;multicellular organismal process;nitrogen compound metabolic process;nucleobase-containing compound metabolic process;primary metabolic…	cell part;chromosome;intracellular membrane-bounded organelle;intracellular non-membrane-bounded organelle;intracellular organelle;nucleoplasm;nucleus;organelle
Q15776	ZKSCAN8	ZKSC8_HUMAN	Zinc finger protein with KRAB and SCAN domains 8	0.0760251	0.302752	0.103043	0.262927	0.079025	0.377014	0	0.235154	0.169867	0.372953	0.30021	0.568614	0.167235	0.147997	0.302527	1.3352	0.882057	1.61887			1	3							biosynthetic process;cellular metabolic process;cellular nitrogen compound metabolic process;cellular process;macromolecule metabolic process;metabolic process;nitrogen compound metabolic process;nucleobase-containing compound metabolic process;primary metabolic process;RNA metabolic process	cell part;intracellular membrane-bounded organelle;intracellular organelle;nucleus;organelle
Q8N3K9	CMYA5	CMYA5_HUMAN	Cardiomyopathy-associated protein 5	0.466459	-0.217879	0.60042	-0.0188281	0.0141704	-0.57276	0.933541	0.265421	0.856308	0.16916	0.664738	-0.0011069	0.149435	0.0985867	0.300691	0.438856	0.191652	0.892996	1	1									biological regulation	cell part
Q15942	ZYX	ZYX_HUMAN	Zyxin	0.503739	0.20612	0.328983	0.0823749	0.281052	-0.00505119	0.0756302	-0.198129	0.419857	0.13479	0.599026	0.28303	0.237588	0.032022	0.299866	1.27945	0.139848	1.44438							1	1		33	biological adhesion;biological regulation;cell adhesion;cell communication;cell-cell signaling;cellular component assembly;cellular component organization;cellular process;cytoskeleton organization;organelle organization;response to stimulus;signal transduction;signaling;viral reproduction	cell part;cytoplasm;intracellular membrane-bounded organelle;intracellular organelle;membrane;nucleus;organelle;plasma membrane	Focal adhesion
P08514	ITGA2B	ITA2B_HUMAN	Integrin alpha-IIb;Integrin alpha-IIb heavy chain;Integrin alpha-IIb light chain, form 1;Integrin alpha-IIb light chain, form 2	0.941647	0.565566	0.813873	0.50288	0.487466	0.208792	0.866684	0.50682	0.381601	0.00270966	0.772092	0.414503	0.585071	0.407523	0.298777	2.19267	1.50563	1.05616	1	1								13	biological adhesion;biological regulation;cell activation;cell adhesion;cellular component organization;cellular process;coagulation;establishment of localization;exocytosis;extracellular matrix organization;extracellular structure organization;locomotion;multicellular organismal process;regulation of body fluid levels;response to chemical stimulus;response to external stimulus;response to stimul…	cell part;cell surface;extracellular organelle;macromolecular complex;membrane;organelle;plasma membrane;protein complex;receptor complex;vesicle	Arrhythmogenic right ventricular cardiomyopathy (ARVC);Dilated cardiomyopathy;ECM-receptor interaction;Focal adhesion;Hematopoietic cell lineage;Hypertrophic cardiomyopathy (HCM);Pathways in cancer;Regulation of actin cytoskeleton;Small cell lung cancer	ITGA2B-ITGB3 complex;ITGA2b-ITGB3-CD47-FAK complex;ITGA2b-ITGB3-CD47-SRC complex;ITGA2b-ITGB3-CD9 complex;ITGA2b-ITGB3-CD9-GP1b-CD47 complex;ITGA2B-ITGB3-CIB1 complex;ITGA2B-ITGB3-F11R complex;ITGA2B-ITGB3-FN1-TGM2 complex;ITGA2B-ITGB3-ICAM4 complex;ITGA2b-ITGB3-TLN1 complex
Q00888	PSG4	PSG4_HUMAN	Pregnancy-specific beta-1-glycoprotein 4	0.178983	0.133628	0.123413	0.0385972	0.162728	0.0724559	0.163242	0.0989118	0.362138	0.320523	0.297663	0.263451	0.112089	0.118876	0.298579	1.56711	1.90832	3.19321			1	1							multi-organism process	extracellular organelle;organelle;vesicle
P08519	LPA	APOA_HUMAN	Apolipoprotein(a)	1.07642	0.86111	1.0983	0.824522	1.04697	0.859169	1.13752	0.961384	0.396467	0.150305	0.495399	0.309129	0.844896	0.894834	0.294696	3.06255	3.34082	1.7184	14	34	5	5					20500	1.4	anatomical structure development;anatomical structure morphogenesis;biological regulation;blood circulation;cell differentiation;cell motility;cellular component movement;cellular component organization;cellular homeostasis;cellular membrane organization;cellular metabolic process;cellular process;circulatory system process;developmental process;endocytosis;establishment of localization;growth;ho…	cell part;extracellular region;intracellular membrane-bounded organelle;intracellular organelle;macromolecular complex;organelle
P61160	ACTR2	ARP2_HUMAN	Actin-related protein 2	0.513803	0.462525	0.299702	0.306474	0.300645	0.303828	0.486051	0.454812	0.487301	0.440895	0.237298	0.186078	0.356767	0.351869	0.29422	2.26901	2.37207	1.70207	1	1					1	2		13	anatomical structure formation involved in morphogenesis;biological regulation;cell division;cellular component assembly;cellular component movement;cellular component organization;cellular localization;cellular process;cytokinesis;cytoskeleton organization;developmental process;establishment of localization;establishment or maintenance of cell polarity;immune system process;localization;locomoti…	cell part;cell projection;cytoplasm;cytoskeleton;cytosol;extracellular organelle;intracellular non-membrane-bounded organelle;intracellular organelle;macromolecular complex;membrane;organelle;protein complex;vesicle		Arp2/3 protein complex
P31151	S100A7	S10A7_HUMAN	Protein S100-A7	-0.531549	0.148571	-0.686689	0.0585201	0.00429104	0.781818	0.759642	1.45598	1.54276	2.22007	-0.82228	-0.123667	-0.17828	0.471028	0.291462	0.504436	1.06849	0.405317	1	1								27	anatomical structure development;anatomical structure formation involved in morphogenesis;biological regulation;cell differentiation;cellular process;developmental process;immune system process;multi-organism process;response to biotic stimulus;response to chemical stimulus;response to oxidative stress;response to stimulus;response to stress	cell part;cytoplasm;cytosol;endoplasmic reticulum;extracellular organelle;extracellular region;intracellular membrane-bounded organelle;intracellular organelle;nucleus;organelle;vesicle
P29375	KDM5A	KDM5A_HUMAN	Lysine-specific demethylase 5A	0.0443656	-0.0360167	-0.0175499	-0.0469198	0.261896	0.19303	0.363069	0.306548	0.303141	0.235312	0.402999	0.304241	-0.0134805	0.262288	0.291311	0.266986	2.36187	2.54127							1	2			biological regulation;biosynthetic process;cellular component organization;cellular metabolic process;cellular nitrogen compound metabolic process;cellular process;chromatin modification;chromatin organization;chromosome organization;developmental process;macromolecule metabolic process;metabolic process;multicellular organismal development;multicellular organismal process;nitrogen compound metab…	cell part;cytoplasm;intracellular membrane-bounded organelle;intracellular non-membrane-bounded organelle;intracellular organelle;nucleolus;nucleoplasm;nucleus;organelle
P11226	MBL2	MBL2_HUMAN	Mannose-binding protein C	0.155389	0.094542	0.129373	0.117138	0.255228	0.21694	0.256003	0.223633	0.284895	0.241976	0.382773	0.319205	0.121041	0.233152	0.28997	2.64482	3.75153	2.71368	5	11	4	7	3	3	1	1	97	67	biological regulation;cell killing;immune system process;interspecies interaction between organisms;killing of cells of other organism;macromolecule metabolic process;metabolic process;multi-organism process;primary metabolic process;protein metabolic process;regulation of transport;response to biotic stimulus;response to chemical stimulus;response to oxidative stress;response to stimulus;respons…	cell part;cell surface;extracellular region;extracellular space	Complement and coagulation cascades;Phagosome;Staphylococcus aureus infection
P37802	TAGLN2	TAGL2_HUMAN	Transgelin-2	0.590365	0.475828	0.354184	0.293463	0.365996	0.265779	0.334189	0.20615	0.257003	0.176181	0.543142	0.364022	0.378529	0.273492	0.289214	2.13041	2.42138	1.6154							1	3		120	cell differentiation;cellular process;developmental process	extracellular organelle;organelle;vesicle
A6NMZ7	COL6A6	CO6A6_HUMAN	Collagen alpha-6(VI) chain	0.154876	0.00550154	-0.0631374	-0.147423	0.995057	0.94309	0.521585	0.388428	0.254251	0.102066	0.58505	0.454168	-0.0111227	0.546681	0.287504	0.0669924	1.74144	1.32944	1	1									biological adhesion;cell adhesion;cellular component disassembly;cellular component organization;cellular process;extracellular matrix organization;extracellular structure organization;macromolecule metabolic process;metabolic process;multicellular organismal process	extracellular matrix;extracellular region;proteinaceous extracellular matrix	ECM-receptor interaction;Focal adhesion;Protein digestion and absorption
P05156	CFI	CFAI_HUMAN	Complement factor I;Complement factor I heavy chain;Complement factor I light chain	-0.206281	-0.272161	-0.102264	-0.137184	0.0373753	-0.0196777	-0.0478882	-0.0689999	0.459466	0.411491	0.228557	0.199531	-0.166888	-0.0237046	0.28743	1.75438	0.442586	1.81293			2	2	6	16	10	24	20000	5700	biological regulation;immune system process;macromolecule metabolic process;metabolic process;primary metabolic process;protein metabolic process;response to stimulus;response to stress	cell part;extracellular organelle;extracellular region;extracellular space;intracellular membrane-bounded organelle;intracellular organelle;membrane;nucleus;organelle;vesicle	Complement and coagulation cascades;Staphylococcus aureus infection
O00151	PDLIM1	PDLI1_HUMAN	PDZ and LIM domain protein 1	0.248417	0.274721	0.102054	0.182698	0.0446999	0.140341	0.104427	0.182172	0.183181	0.353166	0.286854	0.452544	0.187526	0.111421	0.286489	1.86951	1.56668	1.95575							3	4		59	biological regulation;response to chemical stimulus;response to oxidative stress;response to stimulus;response to stress	cell part;cytoplasm;cytoskeleton;intracellular non-membrane-bounded organelle;intracellular organelle;macromolecular complex;organelle;protein complex;transcription factor complex
Q15366	PCBP2	PCBP2_HUMAN	Poly(rC)-binding protein 2	0.733757	0.329137	0.313712	-0.0328576	0.153984	-0.196174	0.711282	0.326702	0.428992	0.0292438	0.705474	0.300912	0.255761	0.180758	0.28584	0.915506	0.555058	1.09722	1	1					1	4		3.5	biological regulation;catabolic process;cellular metabolic process;cellular nitrogen compound metabolic process;cellular process;immune system process;macromolecule metabolic process;metabolic process;mRNA metabolic process;mRNA processing;multi-organism process;nitrogen compound metabolic process;nucleobase-containing compound metabolic process;primary metabolic process;protein metabolic process…	cell part;cytoplasm;cytosol;extracellular organelle;intracellular membrane-bounded organelle;intracellular organelle;macromolecular complex;membrane;nucleoplasm;nucleus;organelle;ribonucleoprotein complex;vesicle
P09327	VIL1	VILI_HUMAN	Villin-1	0.459372	0.459849	0.644198	0.638739	0.323952	0.313502	0.494827	0.505359	0.290021	0.293627	0.293933	0.273125	0.498217	0.370545	0.284867	2.73222	2.35901	4.95488					1	1					biological regulation;cell differentiation;cellular component assembly;cellular component disassembly;cellular component movement;cellular component organization;cellular macromolecular complex assembly;cellular process;cytoskeleton organization;developmental process;macromolecular complex assembly;multi-organism process;organelle organization;protein complex assembly;protein depolymerization;pro…	brush border;cell part;cell projection;cytoplasm;extracellular organelle;filopodium;microvillus;organelle;vesicle
Q92629	SGCD	SGCD_HUMAN	Delta-sarcoglycan	5.3286	5.45722	5.64318	5.83688	1.15852	1.38454	0.231836	0.37667	-0.0214549	0.104351	0.699054	0.846163	4.55613	0.502127	0.284741	4.75937	1.15717	0.811592	1	1									anatomical structure development;cell development;cellular component organization;cellular process;circulatory system process;developmental process;membrane organization;multicellular organismal process	cell part;cytoplasm;cytoskeleton;dystrophin-associated glycoprotein complex;intracellular non-membrane-bounded organelle;intracellular organelle;macromolecular complex;membrane;organelle;plasma membrane;protein complex	Arrhythmogenic right ventricular cardiomyopathy (ARVC);Dilated cardiomyopathy;Hypertrophic cardiomyopathy (HCM);Viral myocarditis	Sarcoglycan-sarcospan complex SG-SPN
Q00872	MYBPC1	MYPC1_HUMAN	Myosin-binding protein C, slow-type	0.266096	0.0685968	0.0680923	-0.064318	0.0449967	-0.0550958	0.279457	0.0981753	0.229916	0.0296064	0.695235	0.516228	0.0744739	0.0805805	0.283782	0.519574	0.550612	1.05152	1	1									biological adhesion;cell adhesion;cellular component movement;cellular process	cell part;cytosol;intracellular non-membrane-bounded organelle;intracellular organelle;macromolecular complex;organelle;protein complex
Q6ZN08	ZNF66	ZNF66_HUMAN	Putative zinc finger protein 66	-0.076314	0.221112	-0.0424493	0.320065	-0.0178606	0.376972	-0.409307	-0.0956636	0.0275499	0.322166	0.384415	0.700333	0.0883537	-0.0275536	0.281068	0.445465	0.077752	1.09471	1	1									biological regulation;biosynthetic process;cellular metabolic process;cellular nitrogen compound metabolic process;cellular process;macromolecule metabolic process;metabolic process;nitrogen compound metabolic process;nucleobase-containing compound metabolic process;primary metabolic process;RNA metabolic process	cell part;intracellular membrane-bounded organelle;intracellular organelle;nucleus;organelle
Q15276	RABEP1	RABE1_HUMAN	Rab GTPase-binding effector protein 1	-0.0408693	-0.0788605	0.36595	0.309273	0.0543222	-0.0759342	0.251869	0.197123	0.244462	0.270628	0.319627	0.32138	0.112798	0.0931038	0.278472	0.500642	0.613537	3.21342					1	6					cell death;cellular component organization;cellular membrane organization;cellular process;death;endocytosis;establishment of localization;membrane fusion;membrane invagination;membrane organization;protein transport;transport;vesicle-mediated transport	cell part;cytoplasmic membrane-bounded vesicle;endosome;intracellular membrane-bounded organelle;intracellular organelle;organelle;vesicle	Endocytosis
Q9BXR6	CFHR5	FHR5_HUMAN	Complement factor H-related protein 5	-0.0847159	-0.273326	-0.0494554	-0.273776	0.0801574	-0.043145	0.101911	-0.0339174	0.450707	0.262651	0.363954	0.169143	-0.152061	0.0244104	0.277687	1.18172	0.270473	1.83654					3	3	4	6		11	biological regulation;immune system process;macromolecule metabolic process;metabolic process;primary metabolic process;protein metabolic process;response to stimulus;response to stress	extracellular region
Q10586	DBP	DBP_HUMAN	D site-binding protein	0.212318	0.923237	-0.115405	0.660603	-0.454969	0.353357	0.106791	0.833928	0.220653	0.928762	-0.134024	0.595388	0.287364	0.136552	0.275799	0.778252	0.308867	0.748742	1	1									anatomical structure development;biological regulation;developmental process;rhythmic process	cell part;intracellular membrane-bounded organelle;intracellular organelle;nucleus;organelle
P26232	CTNNA2	CTNA2_HUMAN	Catenin alpha-2	0.099566	-0.0860213	0.122482	0.00198395	0.244057	0.155877	0.339162	0.169793	0.317138	0.12874	0.464761	0.297667	0.0314851	0.209602	0.265551	0.281037	1.90615	1.66025	1	1									anatomical structure morphogenesis;biological adhesion;biological regulation;cell adhesion;cell differentiation;cell motility;cellular component morphogenesis;cellular component movement;cellular component organization;cellular process;developmental process;locomotion	cell part;cell projection;cytoplasm;cytoskeleton;cytosol;intracellular non-membrane-bounded organelle;intracellular organelle;neuron projection;organelle	Adherens junction;Arrhythmogenic right ventricular cardiomyopathy (ARVC);Bacterial invasion of epithelial cells;Endometrial cancer;Leukocyte transendothelial migration;Pathways in cancer;Tight junction
Q14678	KANK1	KANK1_HUMAN	KN motif and ankyrin repeat domain-containing protein 1	0.590116	0.865739	0.717056	0.953217	0.188906	0.419611	0.163453	0.4201	-0.234511	0.0448509	0.805753	1.09252	0.673394	0.261174	0.262944	2.6376	1.61536	0.577123			1	1							biological regulation;biosynthetic process;cellular component organization;cellular metabolic process;cellular nitrogen compound metabolic process;cellular process;macromolecule metabolic process;metabolic process;nitrogen compound metabolic process;nucleobase-containing compound metabolic process;primary metabolic process;regulation of organelle organization;regulation of transport;RNA metabolic…	cell part;cytoplasm;intracellular membrane-bounded organelle;intracellular organelle;nucleus;organelle
P35869	AHR	AHR_HUMAN	Aryl hydrocarbon receptor	0.0543309	-0.214242	0.241984	0.0385011	-0.509262	-0.680427	-0.0849149	-0.33727	0.579145	0.307763	0.308833	0.058753	0.0253881	-0.321312	0.25865	0.114253	1.2973	1.22209	1	1									anatomical structure development;biological regulation;biosynthetic process;cell cycle;cell death;cellular metabolic process;cellular nitrogen compound metabolic process;cellular process;death;developmental process;macromolecule metabolic process;metabolic process;nitrogen compound metabolic process;nucleobase-containing compound metabolic process;primary metabolic process;response to chemical st…	cell part;cytoplasm;intracellular membrane-bounded organelle;intracellular organelle;macromolecular complex;nucleoplasm;nucleus;organelle;protein complex;receptor complex;transcription factor complex		Ubiquitin E3 ligase (AHR, ARNT, DDB1, TBL3, CUL4B, RBX1)
Q9BSJ2	TUBGCP2	GCP2_HUMAN	Gamma-tubulin complex component 2	-0.0142742	-0.126736	0.156193	0.0042696	0.442851	0.285471	0.460752	0.329315	0.250598	0.141875	0.427064	0.325744	0.0043564	0.34967	0.255547	0.0275075	2.51989	1.75323			1	1							cell cycle;cellular component assembly;cellular component organization;cellular process;cytoskeleton organization;macromolecular complex assembly;mitotic cell cycle;organelle organization;protein complex assembly	cell part;centrosome;cytosol;intracellular non-membrane-bounded organelle;intracellular organelle;macromolecular complex;membrane;microtubule organizing center;nucleoplasm;organelle;protein complex		Pericentrin-GCP complex
Q9UGI9	PRKAG3	AAKG3_HUMAN	5'-AMP-activated protein kinase subunit gamma-3	0.232681	-0.0917157	0.557881	0.227549	0.376601	0.0412771	0.441473	0.127132	0.457405	0.136137	0.485566	0.139884	0.183052	0.206789	0.255472	0.747022	1.08007	1.29351					1	1					biological regulation;biosynthetic process;carbohydrate metabolic process;carbohydrate transport;cellular component organization;cellular ketone metabolic process;cellular lipid metabolic process;cellular metabolic process;cellular nitrogen compound metabolic process;cellular process;energy reserve metabolic process;establishment of localization;generation of precursor metabolites and energy;lipi…	cell part;cytosol;extracellular space;macromolecular complex;protein complex	Adipocytokine signaling pathway;Hypertrophic cardiomyopathy (HCM);Insulin signaling pathway
P26927	MST1	HGFL_HUMAN	Hepatocyte growth factor-like protein;Hepatocyte growth factor-like protein alpha chain;Hepatocyte growth factor-like protein beta chain	0.170069	-0.0158223	0.168903	0.0546547	0.149499	-0.0734245	0.220471	0.00457183	0.451785	0.188021	0.371226	0.151489	0.0865494	0.066396	0.25401	0.884878	0.465518	1.56171					5	9	5	7		250		extracellular organelle;organelle;vesicle
Q9UF72	TP73-AS1	T73AS_HUMAN	Putative TP73 antisense gene protein 1	-0.248671	-0.0785739	-0.242306	-0.0071196	-0.702044	-0.43454	-0.644016	-0.457701	0.159552	0.326839	0.227446	0.416036	-0.128652	-0.493685	0.253912	1.01468	2.44888	1.81821	1	1										extracellular region
P00740	F9	FA9_HUMAN	Coagulation factor IX;Coagulation factor IXa heavy chain;Coagulation factor IXa light chain	0.111867	0.278607	0.18433	0.380607	-0.0110465	0.0806653	-0.00357713	0.122418	0.212524	0.349646	0.19887	0.33509	0.213915	0.0442315	0.253892	1.58021	0.612466	2.20659					1	1	4	6	4500	400	biological regulation;cellular metabolic process;cellular process;coagulation;macromolecule metabolic process;macromolecule modification;metabolic process;multicellular organismal process;peptidyl-amino acid modification;primary metabolic process;protein maturation;protein metabolic process;protein modification process;proteolysis;regulation of body fluid levels;response to stimulus	cell part;extracellular organelle;extracellular region;extracellular space;membrane;organelle;plasma membrane;vesicle	Complement and coagulation cascades
P01776		HV315_HUMAN	Ig heavy chain V-III region WAS	0.214402	0.652714	0.392772	0.791622	0.167148	0.560542	0.0447705	0.464107	-0.247586	0.194466	0.582833	1.03229	0.407468	0.248689	0.252582	1.54277	1.07355	0.605558			1	29						320000	biological regulation;cellular component organization;cellular membrane organization;cellular process;endocytosis;establishment of localization;immune system process;macromolecule metabolic process;membrane invagination;membrane organization;metabolic process;primary metabolic process;protein metabolic process;response to stimulus;response to stress;transport;vesicle-mediated transport	cell part;extracellular region;extracellular space;membrane;plasma membrane
B1AJZ9	FHAD1	FHAD1_HUMAN	Forkhead-associated domain-containing protein 1	-0.167655	-0.163898	0.161099	0.215869	-0.0293982	-0.0141241	0.133107	0.160726	0.34758	0.363891	0.202186	0.187568	0.00941629	0.0569802	0.251812	0.0366418	0.534041	2.01257							2	2
P01009	SERPINA1	A1AT_HUMAN	Alpha-1-antitrypsin;Short peptide from AAT	0.0808516	0.157036	0.0812062	0.167837	0.129153	0.190198	0.113969	0.207218	0.262307	0.337618	0.191569	0.266443	0.116245	0.153165	0.249596	1.84968	2.22962	2.51956	33	487	34	431	26	263	29	468	1100000	350000	biological regulation;cell activation;cellular process;coagulation;establishment of localization;exocytosis;multicellular organismal process;regulation of body fluid levels;response to biotic stimulus;response to chemical stimulus;response to endogenous stimulus;response to stimulus;response to stress;secretion;transport;vesicle-mediated transport	cell part;endoplasmic reticulum;extracellular matrix;extracellular organelle;extracellular region;extracellular space;Golgi apparatus;intracellular membrane-bounded organelle;intracellular organelle;organelle;proteinaceous extracellular matrix;vesicle	Complement and coagulation cascades	SERPINA1-CTSG complex;SERPINA1-ELA2 complex
Q86W25	NLRP13	NAL13_HUMAN	NACHT, LRR and PYD domains-containing protein 13	-0.0324249	0.340149	-0.370383	-0.00374485	-0.0722786	0.289369	-0.465498	-0.0828691	0.294785	0.670488	-0.019983	0.331306	-0.0128658	-0.0633047	0.248875	0.0380227	0.201806	0.963085					1	1
Q92985	IRF7	IRF7_HUMAN	Interferon regulatory factor 7	-0.46296	-0.257892	-0.293527	-0.0233687	-0.548445	-0.245969	-0.300194	-0.0789072	0.109785	0.312044	0.243285	0.466847	-0.21967	-0.245633	0.246384	1.19214	1.24548	1.49755	1	11									biological regulation;biosynthetic process;cellular metabolic process;cellular nitrogen compound metabolic process;cellular process;cytokine production;immune system process;macromolecule metabolic process;metabolic process;multicellular organismal process;multi-organism process;nitrogen compound metabolic process;nucleobase-containing compound metabolic process;primary metabolic process;protein …	cell part;cytoplasm;cytosol;intracellular membrane-bounded organelle;intracellular organelle;membrane;nucleoplasm;nucleus;organelle	Cytosolic DNA-sensing pathway;Hepatitis C;Measles;RIG-I-like receptor signaling pathway;Toll-like receptor signaling pathway
P20929	NEB	NEBU_HUMAN	Nebulin	0.0593297	0.231153	0.00244621	0.171396	0.366447	0.546774	0.343242	0.513568	0.162575	0.326313	0.219684	0.3681	0.105148	0.401343	0.245899	0.951917	2.48497	1.96793	1	1	1	3	1	1					anatomical structure development;biological regulation;cellular component movement;cellular component organization;cellular process;developmental process;regulation of organelle organization	cell part;cytoskeleton;cytosol;extracellular organelle;intracellular non-membrane-bounded organelle;intracellular organelle;organelle;vesicle
P50851	LRBA	LRBA_HUMAN	Lipopolysaccharide-responsive and beige-like anchor protein	0.843221	0.805845	0.211375	0.134537	-0.0193972	-0.101692	0.39405	0.337698	0.213464	0.179826	0.344696	0.318462	0.361986	0.122177	0.244587	1.10991	0.510818	2.15314			1	1							cellular process;endosome transport;establishment of localization;transport;vesicle-mediated transport	cell part;cytoplasmic membrane-bounded vesicle;endomembrane system;endoplasmic reticulum;Golgi apparatus;intracellular membrane-bounded organelle;intracellular organelle;lysosome;membrane;organelle;plasma membrane;vacuole;vesicle
Q9NP78	ABCB9	ABCB9_HUMAN	ATP-binding cassette sub-family B member 9	0.316208	0.284461	0.317947	0.246739	0.409337	0.332672	0.375835	0.325113	0.265777	0.23777	0.252449	0.231845	0.2819	0.34708	0.243252	3.38356	3.45082	4.18968			1	2							cellular process;establishment of localization;peptide transport;protein transport;transmembrane transport;transport	cell part;intracellular membrane-bounded organelle;intracellular organelle;lysosome;membrane;organelle;vacuole	ABC transporters;Lysosome
Q9NUL3	STAU2	STAU2_HUMAN	Double-stranded RNA-binding protein Staufen homolog 2	0.28288	0.178737	0.148716	0.00511083	0.309826	0.160765	0.384816	0.261697	0.38169	0.281285	0.24185	0.148849	0.138038	0.255314	0.24025	1.12634	2.02283	1.91892			1	1							establishment of localization;transport	cell part;endoplasmic reticulum;intracellular membrane-bounded organelle;intracellular non-membrane-bounded organelle;intracellular organelle;macromolecular complex;membrane;nucleolus;organelle;protein complex
P05160	F13B	F13B_HUMAN	Coagulation factor XIII B chain	-0.0157019	-0.110903	0.203803	0.0945499	0.0693376	-0.11641	0.11095	0.0243708	0.411553	0.246154	0.258311	0.149163	0.0377902	0.0200774	0.240239	0.241763	0.163936	1.79124					5	7	4	7	4800	960	biological regulation;coagulation;multicellular organismal process;regulation of body fluid levels	extracellular region	Complement and coagulation cascades
Q9UNN8	PROCR	EPCR_HUMAN	Endothelial protein C receptor	0.277792	0.0311294	0.268951	0.073301	-0.00446082	-0.239607	0.0704177	-0.152384	0.315567	0.0814582	0.496378	0.23134	0.144206	-0.0714811	0.2397	1.06692	0.482469	1.32317							1	2		76	biological regulation;cell motility;cellular component movement;cellular process;coagulation;immune system process;locomotion;multicellular organismal process;regulation of body fluid levels;response to stimulus	cell part;cell surface;centrosome;extracellular organelle;extracellular region;intracellular non-membrane-bounded organelle;intracellular organelle;membrane;microtubule organizing center;organelle;plasma membrane;vesicle
Q9Y4A5	TRRAP	TRRAP_HUMAN	Transformation/transcription domain-associated protein	-0.197808	-0.104413	0.033507	0.191991	-0.0310816	0.159721	0.751274	0.860887	-0.0312454	0.0593399	0.581801	0.693689	-0.016396	0.302732	0.238777	0.0778865	0.851392	0.764464	2	3									biological regulation;biosynthetic process;cellular component organization;cellular metabolic process;cellular nitrogen compound metabolic process;cellular process;chromatin modification;chromatin organization;chromosome organization;DNA metabolic process;DNA repair;histone modification;macromolecule metabolic process;macromolecule modification;metabolic process;nitrogen compound metabolic proces…	cell part;chromatin remodeling complex;Golgi apparatus;intracellular membrane-bounded organelle;intracellular organelle;macromolecular complex;nucleoplasm;nucleus;organelle;protein complex;transcription factor complex		cMYC-ATPase-helicase complex;c-MYC-ATPase-helicase complex;DMAP1-associated complex;GCN5-TRRAP histone acetyltransferase complex;MRN-TRRAP complex (MRE11A-RAD50-NBN-TRRAP complex);NuA4/Tip60 HAT complex;NuA4/Tip60-HAT complex A;NuA4/Tip60-HAT complex B;p400-associated complex;PCAF complex;STAGA complex (SPT3-TAF9-GCN5 acetyltransferase complex);TFTC complex (TATA-binding protein-free TAF-II-conta…
Q96M69	LRGUK	LRGUK_HUMAN	Leucine-rich repeat and guanylate kinase domain-containing protein	-0.00977563	-0.38923	0.27756	-0.0368058	0.0465627	-0.235485	0.0552056	-0.308031	0.743222	0.360958	0.264581	-0.0963809	-0.0310763	-0.0929095	0.236489	0.101888	0.486498	0.789285	1	1										cell part;cytoplasm;nucleoplasm
P02765	AHSG	FETUA_HUMAN	Alpha-2-HS-glycoprotein;Alpha-2-HS-glycoprotein chain A;Alpha-2-HS-glycoprotein chain B	0.0753237	0.164719	-0.103831	-0.0202017	-0.13799	-0.0106746	0.144221	0.226039	0.245087	0.351237	0.16492	0.253769	0.0259791	0.0476737	0.235762	0.185462	0.265035	2.15938	8	43	5	20	7	44	13	120	610000	82000	anatomical structure development;biological regulation;cellular component organization;cellular membrane organization;cellular process;developmental process;endocytosis;establishment of localization;membrane invagination;membrane organization;multicellular organismal process;regulation of transport;response to stimulus;response to stress;transport;vesicle-mediated transport	extracellular organelle;extracellular region;extracellular space;organelle;vesicle
Q10588	BST1	BST1_HUMAN	ADP-ribosyl cyclase/cyclic ADP-ribose hydrolase 2	-0.178409	-0.0386303	-0.361747	-0.199429	0.0498272	0.189901	-0.0146529	0.142084	0.157146	0.304766	0.210844	0.330793	-0.171814	0.084077	0.23209	1.21816	0.856466	2.07205					1	1	2	2		20	biological regulation;developmental process;immune system process;metabolic process;multicellular organismal development;multicellular organismal process;response to stimulus	cell part;extracellular organelle;membrane;organelle;plasma membrane;vesicle	Calcium signaling pathway;Nicotinate and nicotinamide metabolism;Pancreatic secretion;Salivary secretion
Q9Y6N1	COX11	COX11_HUMAN	Cytochrome c oxidase assembly protein COX11, mitochondrial	0.285651	-0.0192603	0.267889	0.0280661	0.0381543	-0.16935	0.231119	-0.0575751	0.306355	-0.00136608	0.557361	0.270942	0.121342	0.0090509	0.230599	0.758537	0.0416238	1.04866	1	2									biological regulation;cellular component assembly;cellular component organization;cellular macromolecular complex assembly;cellular process;macromolecular complex assembly;multicellular organismal process;protein complex assembly	cell part;intracellular membrane-bounded organelle;intracellular organelle;membrane;mitochondrion;organelle	Oxidative phosphorylation
P0C0S5	H2AFZ	H2AZ_HUMAN	Histone H2A.Z	0.0256396	-0.447545	0.0338787	-0.388294	-0.616434	-1.0781	-0.678501	-1.12782	0.00502451	-0.455607	1.28358	0.792015	-0.154079	-0.691882	0.228312	0.634963	2.15105	0.427363							1	1		200	biological regulation;cellular process;response to chemical stimulus;response to endogenous stimulus;response to stimulus	cell part;extracellular organelle;intracellular membrane-bounded organelle;intracellular organelle;macromolecular complex;nucleosome;nucleus;organelle;vesicle	Systemic lupus erythematosus	CTCF-nucleophosmin-PARP-HIS-KPNA-LMNA-TOP complex;SRCAP-associated chromatin remodeling complex
Q14002	CEACAM7	CEAM7_HUMAN	Carcinoembryonic antigen-related cell adhesion molecule 7	-0.281474	-0.0660969	-0.117867	0.0580489	0.376103	0.546563	0.298477	0.494878	0.309545	0.528661	0.0194533	0.245973	-0.0892869	0.385609	0.228116	0.613599	2.32936	1.10754			1	1								cell part;membrane;plasma membrane
P01815		HV202_HUMAN	Ig heavy chain V-II region COR	-0.45104	-0.116777	-0.698822	-0.40402	0.0502891	0.339634	0.0942152	0.409503	0.267778	0.60578	-0.0367442	0.308661	-0.337189	0.18969	0.226764	1.40362	1.06215	0.930099			1	2							biological regulation;cellular component organization;cellular membrane organization;cellular process;endocytosis;establishment of localization;immune system process;macromolecule metabolic process;membrane invagination;membrane organization;metabolic process;primary metabolic process;protein metabolic process;response to stimulus;response to stress;transport;vesicle-mediated transport	cell part;extracellular region;membrane;plasma membrane
Q9GZX5	ZNF350	ZN350_HUMAN	Zinc finger protein 350	-0.0546025	-0.125687	0.00990978	-0.0643191	0.204399	0.12296	0.138745	0.0982799	0.236265	0.147338	0.355483	0.238885	-0.0555891	0.134972	0.225265	0.903531	2.0769	1.97641					1	3	1	2			biological regulation	cell part;intracellular membrane-bounded organelle;intracellular organelle;macromolecular complex;nucleoplasm;nucleus;organelle;protein complex;transcriptional repressor complex		BRCA1-CTIP-ZBRK1 repressor complex
O75113	N4BP1	N4BP1_HUMAN	NEDD4-binding protein 1	0.184882	0.578834	-0.0740578	0.370906	-0.527834	-0.122366	0.199542	0.617355	0.15541	0.561915	0.0115082	0.387084	0.20754	0.0280511	0.224267	0.818072	0.058161	0.973712							1	4			biological regulation;cellular process;regulation of protein modification process;response to abiotic stimulus;response to stimulus	cell part;intracellular non-membrane-bounded organelle;intracellular organelle;nucleolus;organelle
Q9UJJ9	GNPTG	GNPTG_HUMAN	N-acetylglucosamine-1-phosphotransferase subunit gamma	0.302216	-0.0654747	0.332259	-0.0413674	0.735311	0.356693	0.610276	0.25264	0.343411	-0.0211515	0.592296	0.20332	0.108604	0.399723	0.222333	0.513531	1.65955	0.928483					1	1				6.8	carbohydrate metabolic process;cellular metabolic process;cellular process;metabolic process;oligosaccharide metabolic process;phosphorus metabolic process;primary metabolic process	cell part;extracellular organelle;Golgi apparatus;intracellular membrane-bounded organelle;intracellular organelle;membrane;organelle;vesicle	Lysosome
P04217	A1BG	A1BG_HUMAN	Alpha-1B-glycoprotein	0.0452086	0.0862769	-0.0510232	-0.00129316	0.00342944	0.0547313	0.0182498	0.0959108	0.250097	0.290927	0.169734	0.205909	0.0186855	0.0413719	0.217698	0.258241	0.892107	2.4954	8	26	10	42	21	120	16	125	225000	50000		extracellular organelle;extracellular region;extracellular space;organelle;vesicle
P83593		KV405_HUMAN	Ig kappa chain V-IV region STH	0.274376	0.30358	0.345036	0.371559	0.355599	0.374743	0.325316	0.337422	0.210254	0.21615	0.202009	0.259805	0.310253	0.340908	0.216464	3.19204	4.18378	3.36806	2	9	3	22	1	5					biological regulation;cellular component organization;cellular membrane organization;cellular process;endocytosis;establishment of localization;immune system process;macromolecule metabolic process;membrane invagination;membrane organization;metabolic process;primary metabolic process;protein metabolic process;response to stimulus;response to stress;transport;vesicle-mediated transport	cell part;extracellular region;membrane;plasma membrane
P27487	DPP4	DPP4_HUMAN	Dipeptidyl peptidase 4;Dipeptidyl peptidase 4 membrane form;Dipeptidyl peptidase 4 soluble form	-0.0847549	-0.0931582	0.0897845	0.0419198	0.20323	0.149909	0.181921	0.154543	0.143617	0.138953	0.336451	0.339191	-0.0105833	0.168206	0.215137	0.0877422	3.08671	1.61437			1	1						6	biological regulation;cell activation;cell motility;cellular component movement;cellular process;immune system process;interspecies interaction between organisms;locomotion;multi-organism process;response to chemical stimulus;response to stimulus;response to stress	cell part;cell projection;cell surface;cytoplasmic membrane-bounded vesicle;extracellular organelle;intracellular membrane-bounded organelle;intracellular organelle;membrane;organelle;plasma membrane;vesicle	Protein digestion and absorption
Q8WV16	DCAF4	DCAF4_HUMAN	DDB1- and CUL4-associated factor 4	0.153221	0.195429	0.207381	0.210128	0.266324	0.263614	0.221072	0.244305	0.129632	0.175579	0.293552	0.346903	0.186626	0.243725	0.214738	3.15234	3.78709	1.73531			1	1							cellular metabolic process;cellular process;macromolecule metabolic process;macromolecule modification;metabolic process;primary metabolic process;protein metabolic process;protein modification by small protein conjugation or removal;protein modification process	cell part;macromolecular complex;protein complex;ubiquitin ligase complex
P61018	RAB4B	RAB4B_HUMAN	Ras-related protein Rab-4B	0.270772	-0.107483	-0.0777239	-0.443165	-0.0207409	-0.372751	0.00169917	-0.377935	0.332331	-0.0454597	0.575931	0.212494	-0.0692089	-0.158849	0.213626	0.234114	0.779229	0.88972	1	1	1	1							biological regulation;carbohydrate transport;cellular process;establishment of localization;metabolic process;protein transport;regulation of transport;response to stimulus;signal transduction;transport	cell part;cytoplasmic membrane-bounded vesicle;endosome;intracellular membrane-bounded organelle;intracellular organelle;membrane;mitochondrion;organelle;plasma membrane;vesicle
Q9UQB3	CTNND2	CTND2_HUMAN	Catenin delta-2	0.126299	0.143597	0.458176	0.540563	-0.180117	-0.0654123	-0.117316	-0.0838012	0.136808	0.151296	0.307874	0.343664	0.261426	-0.1063	0.212379	1.23053	1.66947	1.66977	1	1									anatomical structure morphogenesis;behavior;biological adhesion;biological regulation;biosynthetic process;cell adhesion;cellular metabolic process;cellular nitrogen compound metabolic process;cellular process;developmental process;macromolecule metabolic process;metabolic process;multicellular organismal development;multicellular organismal process;neurological system process;nitrogen compound m…	cell part;cytoplasm;intracellular membrane-bounded organelle;intracellular organelle;nucleus;organelle		TRPC1-STIM1-ORAI1 complex
P08048	ZFY	ZFY_HUMAN	Zinc finger Y-chromosomal protein	0.892545	-0.679264	1.06137	-0.549905	0.615813	-1.00091	0.712262	-0.878523	1.10617	-0.461898	1.26002	-0.300646	0.0942222	-0.0714894	0.210148	0.142163	0.104677	0.354457			1	2							biological regulation;biosynthetic process;cellular metabolic process;cellular nitrogen compound metabolic process;cellular process;macromolecule metabolic process;metabolic process;nitrogen compound metabolic process;nucleobase-containing compound metabolic process;primary metabolic process;RNA metabolic process	cell part;intracellular membrane-bounded organelle;intracellular organelle;nucleus;organelle
Q6YP21	CCBL2	KAT3_HUMAN	Kynurenine--oxoglutarate transaminase 3	0.950773	0.502117	0.122243	-0.319849	0.135981	-0.298821	0.569304	0.12308	0.177604	-0.269699	0.893904	0.448031	0.203592	0.0977404	0.210029	0.481169	0.293027	0.537406	1	1	1	1	1	1					amine metabolic process;biosynthetic process;catabolic process;cellular amino acid metabolic process;cellular aromatic compound metabolic process;cellular ketone metabolic process;cellular metabolic process;cellular nitrogen compound metabolic process;cellular process;heterocycle metabolic process;metabolic process;nitrogen compound metabolic process;organic acid metabolic process;primary metabol…	cell part;intracellular membrane-bounded organelle;intracellular organelle;mitochondrion;organelle	Selenocompound metabolism;Tryptophan metabolism
Q96JC1	VPS39	VPS39_HUMAN	Vam6/Vps39-like protein	-0.145963	-0.0517692	-0.148666	0.00357815	-0.104055	0.0446006	-0.352759	-0.108962	0.263107	0.362172	0.106939	0.196542	-0.0797515	-0.111884	0.209611	0.977328	0.674847	1.6386	1	2					1	7			cellular process;establishment of localization;protein transport;transport;vesicle-mediated transport	cell part;macromolecular complex;membrane;protein complex		Class C VPS/HOPS complex
P02787	TF	TRFE_HUMAN	Serotransferrin	0.211417	0.175198	0.0732612	0.0725646	-0.0820189	-0.0163707	0.165423	0.144739	0.249315	0.284708	0.190989	0.159659	0.124278	0.0472184	0.209371	1.4788	0.34994	2.36606	23	319	31	187	47	386	56	837	2300000	360000	biological regulation;cell activation;cellular homeostasis;cellular ion homeostasis;cellular process;coagulation;establishment of localization;exocytosis;homeostatic process;ion transport;multicellular organismal process;protein transport;regulation of body fluid levels;secretion;transmembrane transport;transport;vesicle-mediated transport	basal part of cell;cell part;cell surface;cytoplasmic membrane-bounded vesicle;endosome;extracellular organelle;extracellular region;extracellular space;intracellular membrane-bounded organelle;intracellular organelle;membrane;organelle;vesicle	Mineral absorption
P22891	PROZ	PROZ_HUMAN	Vitamin K-dependent protein Z	0.130558	0.125465	0.0359955	0.0557848	0.14966	0.137023	0.100728	0.148859	0.27006	0.167437	0.308529	0.154005	0.0829572	0.131058	0.209101	1.43838	2.86975	2.01549					3	4	2	6		48	biological regulation;cellular metabolic process;cellular process;coagulation;macromolecule metabolic process;macromolecule modification;metabolic process;multicellular organismal process;peptidyl-amino acid modification;primary metabolic process;protein metabolic process;protein modification process;proteolysis;regulation of body fluid levels	cell part;extracellular organelle;organelle;vesicle
Q9UGM5	FETUB	FETUB_HUMAN	Fetuin-B	0.206913	-0.0617874	0.240048	-0.00611472	0.330345	0.0619391	0.331326	0.0795834	0.352237	0.0913767	0.405857	0.117325	0.0823351	0.174558	0.20828	0.525497	1.12151	1.24347					1	1	2	2		270	biological regulation;cell recognition;cellular process	extracellular organelle;extracellular space;organelle;vesicle
Q9UFH2	DNAH17	DYH17_HUMAN	Dynein heavy chain 17, axonemal	0.612306	0.373578	0.0125373	-0.22137	-0.172111	-0.340586	0.0999792	-0.10097	0.153786	-0.0712454	0.595931	0.392337	0.141705	-0.108608	0.207629	0.429679	0.595349	0.792253	1	3			1	2	1	7			cell motility;cellular component movement;cellular process;locomotion;metabolic process	cell part;macromolecular complex;protein complex
Q86UK7	ZNF598	ZN598_HUMAN	Zinc finger protein 598	0.294431	-0.118204	0.39122	0.0295966	0.48827	0.0871505	0.3955	0.00672542	0.451205	0.0511227	0.47738	0.046368	0.120873	0.19815	0.206843	0.532673	0.895103	0.91261							1	1
Q8TEH3	DENND1A	DEN1A_HUMAN	DENN domain-containing protein 1A	0.122904	0.298405	0.174964	0.363278	-0.235081	-0.0333355	0.189814	0.363936	0.130417	0.306383	0.14075	0.331068	0.216042	0.056565	0.205328	1.64813	0.205661	1.62858	1	3	1	2							biological regulation;cellular component organization;cellular membrane organization;cellular process;endocytosis;establishment of localization;membrane invagination;membrane organization;protein transport;transport;vesicle-mediated transport	cell body;cell part;cell projection;cytoplasmic membrane-bounded vesicle;intracellular membrane-bounded organelle;intracellular organelle;membrane;neuron projection;neuronal cell body;organelle;vesicle
Q9Y5B6	PAXBP1	PAXB1_HUMAN	PAX3- and PAX7-binding protein 1	0.84857	-0.421507	1.43102	0.226036	0.0919243	-1.08075	0.170719	-1.08314	1.06686	-0.206023	0.905985	-0.3456	0.289771	-0.279395	0.204915	0.548594	0.571492	0.393249	1	1									anatomical structure development;biological regulation;biosynthetic process;cellular metabolic process;cellular nitrogen compound metabolic process;cellular process;developmental process;macromolecule metabolic process;metabolic process;nitrogen compound metabolic process;nucleobase-containing compound metabolic process;primary metabolic process;regulation of organelle organization;regulation of …	cell part;cytosol;intracellular membrane-bounded organelle;intracellular organelle;nucleus;organelle		Spliceosome
Q8NI35	INADL	INADL_HUMAN	InaD-like protein	-0.15924	-0.547948	0.125149	-0.212547	0.081504	-0.295688	0.56087	0.196023	0.0802551	-0.2959	0.936096	0.529012	-0.155674	0.100292	0.203448	0.609619	0.302916	0.48471							1	1			biological regulation;cell junction organization;cellular component assembly;cellular component organization;cellular process;response to stimulus;signal transduction	cell part;extracellular organelle;macromolecular complex;membrane;organelle;plasma membrane;protein complex;vesicle	Tight junction	CRB1-MPP5-INADL complex;RICH1/AMOT polarity complex, Flag-Amot precipitated;RICH1/AMOT polarity complex, Flag-Rich1 precipitated
P02649	APOE	APOE_HUMAN	Apolipoprotein E	0.269396	0.102006	0.351294	0.155546	0.029616	-0.159	0.172263	-0.0164783	0.330526	0.136128	0.306966	0.124066	0.197414	0.00580725	0.202282	1.52818	0.0319463	1.5811	23	91	19	70	15	40	20	69	34000	14000	aging;alcohol metabolic process;anatomical structure morphogenesis;biological regulation;biosynthetic process;catabolic process;cell communication;cell differentiation;cell-cell signaling;cellular component assembly;cellular component morphogenesis;cellular component organization;cellular homeostasis;cellular ion homeostasis;cellular lipid metabolic process;cellular localization;cellular membrane…	cell body;cell part;cell projection;cytoplasm;endoplasmic reticulum;endosome;extracellular matrix;extracellular organelle;extracellular region;extracellular space;Golgi apparatus;intracellular membrane-bounded organelle;intracellular organelle;lysosome;macromolecular complex;membrane;neuron projection;neuronal cell body;nuclear envelope;nucleus;organelle;plasma membrane;protein complex;vacuole;ve…	Alzheimer's disease
P02786	TFRC	TFR1_HUMAN	Transferrin receptor protein 1;Transferrin receptor protein 1, serum form	0.294824	0.374858	0.192341	0.260796	-0.197887	-0.0833184	0.0745056	0.141831	0.119151	0.175256	0.25357	0.337092	0.26091	-0.0140587	0.202094	2.29201	0.0725134	1.73049	4	4	2	2					580	2.9	biological regulation;cell differentiation;cellular homeostasis;cellular ion homeostasis;cellular process;developmental process;establishment of localization;homeostatic process;ion transport;protein transport;response to chemical stimulus;response to drug;response to stimulus;transmembrane transport;transport;viral reproduction	cell part;cell surface;cytoplasmic membrane-bounded vesicle;endosome;extracellular organelle;extracellular region;extracellular space;intracellular membrane-bounded organelle;intracellular organelle;membrane;organelle;plasma membrane;vesicle	Endocytosis;Hematopoietic cell lineage;Phagosome	SNX complex (SNX1a, SNX2, SNX4, TFRC)
A6NMZ2	SNTN	SNTAN_HUMAN	Sentan	-0.608657	-0.289083	0.249447	0.620033	-0.836907	-0.505817	-0.908087	-0.564652	0.43921	0.771337	-0.188399	0.112799	-0.00456433	-0.58737	0.20067	0.00831162	2.24009	0.578449							1	1				cell part;cell projection;cilium
P01877	IGHA2	IGHA2_HUMAN	Ig alpha-2 chain C region	-0.17727	-0.108838	0.0967809	0.166323	0.182858	0.264559	0.343361	0.419583	0.294173	0.327125	0.107977	0.151543	-0.00494299	0.274616	0.198958	0.0230385	2.02068	1.58755	1	134	3	139	1	54	1	85			biological regulation;cellular component organization;cellular membrane organization;cellular process;endocytosis;establishment of localization;homeostatic process;immune system process;membrane invagination;membrane organization;multicellular organismal process;multi-organism process;response to biotic stimulus;response to stimulus;response to stress;transport;vesicle-mediated transport	extracellular organelle;extracellular region;extracellular space;immunoglobulin complex;macromolecular complex;organelle;protein complex;vesicle
Q6Q788	APOA5	APOA5_HUMAN	Apolipoprotein A-V	0.210737	0.0946169	0.298952	0.176896	0.0482778	-0.0787692	0.222201	0.116136	0.328132	0.21514	0.232251	0.0948456	0.180071	0.0683433	0.198577	1.71887	0.509461	1.70002					1	1				1.4	alcohol metabolic process;amine metabolic process;anatomical structure development;anatomical structure morphogenesis;biological regulation;biosynthetic process;catabolic process;cellular component assembly;cellular component morphogenesis;cellular component organization;cellular lipid metabolic process;cellular metabolic process;cellular nitrogen compound metabolic process;cellular process;devel…	extracellular region;extracellular space;macromolecular complex	PPAR signaling pathway
P02774	GC	VTDB_HUMAN	Vitamin D-binding protein	-0.0191564	0.136696	-0.113444	0.0569908	-0.159615	-0.0577827	-0.0271488	0.120495	0.192523	0.305601	0.107125	0.253075	0.0137976	-0.0277944	0.197726	0.100424	0.2011	1.82088	4	12	5	7	19	54	28	160	550000	57000	establishment of localization;lipid metabolic process;metabolic process;primary metabolic process;small molecule metabolic process;transport;vitamin metabolic process;vitamin transport	cell part;cytosol;extracellular organelle;extracellular region;extracellular space;organelle;vesicle
P27918	CFP	PROP_HUMAN	Properdin	0.133574	0.0104832	0.0742419	0.0888995	0.0815869	-0.0913524	0.264345	0.157295	0.243145	0.222475	0.193438	0.160116	0.0730795	0.0895629	0.197659	1.24504	0.580724	2.83325					4	8	2	3	25000	330	biological regulation;carbohydrate metabolic process;cellular metabolic process;cellular process;immune system process;macromolecule metabolic process;macromolecule modification;metabolic process;multi-organism process;primary metabolic process;protein glycosylation;protein metabolic process;protein modification process;response to biotic stimulus;response to stimulus;response to stress	cell part;extracellular region;extracellular space
O60706	ABCC9	ABCC9_HUMAN	ATP-binding cassette sub-family C member 9	0.599343	0.3053	0.620161	0.391207	-0.0624604	-0.259096	-0.224585	-0.502411	0.445228	0.148375	0.307195	0.0316446	0.414639	-0.221835	0.197389	2.06731	1.19906	1.08593	1	1									biological regulation;cell communication;cell-cell signaling;cellular process;establishment of localization;immune system process;ion transport;multi-organism process;response to biotic stimulus;response to stimulus;response to stress;signal transduction;signaling;transmembrane transport;transport	cell part;macromolecular complex;membrane;plasma membrane;protein complex	ABC transporters
O00241	SIRPB1	SIRB1_HUMAN	Signal-regulatory protein beta-1	0.422355	-0.111729	0.171242	-0.31183	0.433652	-0.0889152	0.382356	-0.127867	0.557203	0.0356723	0.490153	-0.062307	0.0321662	0.115298	0.194231	0.0922676	0.408304	0.693913							1	1			biological regulation;cellular process;immune system process;response to stimulus;response to stress;signal transduction	cell part;extracellular organelle;membrane;organelle;plasma membrane;vesicle	Osteoclast differentiation
P55201	BRPF1	BRPF1_HUMAN	Peregrin	0.116064	0.298976	0.172205	0.315655	0.328945	0.466939	0.31712	0.481056	0.0178203	0.204471	0.247845	0.4419	0.205728	0.366456	0.194208	1.72548	2.5537	1.1024			1	2							biological regulation;biosynthetic process;cellular component organization;cellular metabolic process;cellular nitrogen compound metabolic process;cellular process;chromatin modification;chromatin organization;chromosome organization;histone modification;macromolecule metabolic process;macromolecule modification;metabolic process;nitrogen compound metabolic process;nucleobase-containing compound …	cell part;cytoplasm;intracellular membrane-bounded organelle;intracellular organelle;macromolecular complex;nucleoplasm;nucleus;organelle;protein complex		ING5 complex
P04114	APOB	APOB_HUMAN	Apolipoprotein B-100;Apolipoprotein B-48	0.552381	0.389174	0.588541	0.422592	0.090328	-0.0307771	0.233512	0.10572	0.279021	0.0877479	0.352811	0.148848	0.444957	0.0899703	0.19374	2.67864	0.789693	1.43462	232	1159	94	201	26	33	37	55	720000	33000	alcohol metabolic process;anatomical structure development;anatomical structure morphogenesis;biological regulation;biosynthetic process;catabolic process;cell motility;cellular component assembly;cellular component movement;cellular component organization;cellular lipid metabolic process;cellular membrane organization;cellular metabolic process;cellular process;coagulation;detection of stimulus;…	cell body;cell part;cytoplasm;cytoskeleton;cytosol;endosome;extracellular organelle;extracellular region;extracellular space;Golgi apparatus;intracellular membrane-bounded organelle;intracellular non-membrane-bounded organelle;intracellular organelle;macromolecular complex;membrane;neuronal cell body;organelle;plasma membrane;vesicle	Fat digestion and absorption;Vitamin digestion and absorption
Q9NU22	MDN1	MDN1_HUMAN	Midasin	0.330589	0.184981	0.828188	0.708126	0.756372	0.632099	0.425936	0.287362	0.731341	0.590227	-0.0327929	-0.174648	0.393211	0.434539	0.192239	1.36192	1.81827	0.518839	1	1	1	1			1	1			cellular component assembly;cellular component organization;macromolecular complex assembly;metabolic process;protein complex assembly	cell part;cytoplasm;cytoskeleton;intracellular membrane-bounded organelle;intracellular non-membrane-bounded organelle;intracellular organelle;membrane;nucleolus;nucleus;organelle	Ribosome biogenesis in eukaryotes
Q6ZU35	KIAA1211	K1211_HUMAN	Uncharacterized protein KIAA1211	-0.619614	-0.435534	0.0145175	0.263686	-0.151124	0.130363	1.06824	1.26854	0.521639	0.702909	-0.173632	0.02894	-0.138232	0.341591	0.191389	0.388938	0.711582	0.552915	1	2
Q9NYW5	TAS2R4	TA2R4_HUMAN	Taste receptor type 2 member 4	0.000152296	0.458461	-0.353832	0.0650157	0.389676	0.803068	0.309442	0.748775	0.0899898	0.552038	-0.0657095	0.403742	0.0318481	0.450438	0.19099	0.0887527	1.69214	0.740811			1	1							biological regulation;cellular process;detection of stimulus;multicellular organismal process;neurological system process;response to chemical stimulus;response to stimulus;signal transduction	cell part;membrane;plasma membrane	Taste transduction
Q9UKL0	RCOR1	RCOR1_HUMAN	REST corepressor 1	0.198184	0.151262	-0.260197	-0.242029	-0.773395	-0.72291	-1.05589	-1.0866	0.121573	0.0718413	0.352031	0.323602	-0.0306366	-0.765681	0.190388	0.109522	2.62967	1.26595	1	2									biological regulation;cellular component organization;cellular metabolic process;cellular process;chromatin modification;chromatin organization;chromosome organization;coagulation;histone modification;macromolecule metabolic process;macromolecule modification;metabolic process;multicellular organismal process;organelle organization;primary metabolic process;protein metabolic process;protein modif…	cell part;intracellular membrane-bounded organelle;intracellular organelle;macromolecular complex;nucleoplasm;nucleus;organelle;protein complex;transcriptional repressor complex	Huntington's disease	anti-BHC110 complex;Anti-HDAC2 complex;BHC complex;BHC110 complex;BRAF53-BRCA2 complex;CoREST-HDAC complex;CoREST-HDAC2 complex;CtBP complex;CtBP core complex;Emerin complex 32;HDAC1-associated core complex cI;HDAC1-associated core complex cII;HDAC1-associated protein complex;LSD1 complex;LSD1-CoREST complex;REST-CoREST-mSIN3A complex
Q9H5L6	THAP9	THAP9_HUMAN	DNA transposase THAP9	0.111638	-0.149253	0.225872	-0.0292448	0.189083	-0.0885099	0.378862	0.120413	0.274709	0.0219637	0.428818	0.164309	0.0341639	0.125709	0.189781	0.180283	0.661767	1.08907			1	2			1	1			cellular metabolic process;cellular nitrogen compound metabolic process;cellular process;DNA integration;DNA metabolic process;DNA recombination;macromolecule metabolic process;metabolic process;nitrogen compound metabolic process;nucleobase-containing compound metabolic process;primary metabolic process;transposition
Q8IZJ1	UNC5B	UNC5B_HUMAN	Netrin receptor UNC5B	0.0263331	-0.18932	0.252235	0.10167	0.447788	0.329542	0.392145	0.192709	0.289558	0.0710944	0.345445	0.148284	0.0403178	0.306865	0.189672	0.194195	2.07403	1.36782	1	1									biological regulation;cell death;cellular process;death;locomotion;response to chemical stimulus;response to external stimulus;response to stimulus	cell part	Axon guidance
P12955	PEPD	PEPD_HUMAN	Xaa-Pro dipeptidase	0.0949433	0.162389	0.00455189	0.049299	0.0388692	0.0783925	-0.0304789	0.0325066	0.149011	0.21989	0.17501	0.237384	0.0728837	0.0285372	0.187714	0.982284	0.557173	2.62486			1	1	2	2				70	amine metabolic process;cellular amino acid metabolic process;cellular ketone metabolic process;cellular metabolic process;cellular nitrogen compound metabolic process;cellular process;macromolecule metabolic process;metabolic process;multicellular organismal process;nitrogen compound metabolic process;organic acid metabolic process;primary metabolic process;protein metabolic process;proteolysis;…	extracellular organelle;organelle;vesicle
P30101	PDIA3	PDIA3_HUMAN	Protein disulfide-isomerase A3	-0.0607705	-0.0500815	-0.0674109	-0.0961833	-0.0057011	-0.0399299	-0.129397	-0.137683	-0.0200402	-0.00561193	0.47982	0.501652	-0.0672848	-0.0733703	0.185103	2.21555	1.01292	0.701178			1	1						32	biological regulation;carbohydrate metabolic process;cellular homeostasis;cellular metabolic process;cellular process;establishment of localization;homeostatic process;immune system process;macromolecule metabolic process;macromolecule modification;metabolic process;nuclear transport;nucleocytoplasmic transport;peptidyl-amino acid modification;primary metabolic process;protein folding;protein gly…	cell part;cell surface;cytoplasmic membrane-bounded vesicle;endoplasmic reticulum;extracellular organelle;intracellular membrane-bounded organelle;intracellular organelle;nucleus;organelle;vesicle	Antigen processing and presentation;Protein processing in endoplasmic reticulum	HMGB1-HMGB2-HSC70-ERP60-GAPDH complex
P02768	ALB	ALBU_HUMAN	Serum albumin	0.102379	0.149241	0.0271353	0.0783652	-0.136757	-0.0361966	0.0324366	0.091686	0.205481	0.286582	0.128692	0.153839	0.0849623	-0.0111171	0.181028	1.40786	0.086435	1.93915	69	2637	71	2579	81	4069	91	5331	40000000	1600000	behavior;biological regulation;cell activation;cell communication;cell killing;cellular component organization;cellular ketone metabolic process;cellular membrane organization;cellular metabolic process;cellular process;coagulation;endocytosis;establishment of localization;exocytosis;homeostatic process;interspecies interaction between organisms;ion transport;killing of cells of other organism;li…	cell part;extracellular organelle;extracellular region;extracellular space;intracellular membrane-bounded organelle;intracellular organelle;macromolecular complex;nucleus;organelle;protein complex;vesicle
P02763	ORM1	A1AG1_HUMAN	Alpha-1-acid glycoprotein 1	-0.138089	-0.0561821	-0.181972	-0.0778511	0.201242	0.241433	-0.165428	-0.129257	0.127171	0.163294	0.212402	0.25869	-0.107371	0.0304757	0.180056	1.54203	0.123585	2.1565	1	13	1	10	4	34	6	171	690000	220000	biological regulation;establishment of localization;response to stimulus;response to stress;transport	extracellular organelle;extracellular region;extracellular space;organelle;vesicle
P01771		HV310_HUMAN	Ig heavy chain V-III region HIL	0.334268	0.451546	0	0.0778166	-0.0582672	0.0140929	0.17703	0.275333	0.0227975	0.143815	0.268406	0.396827	0.178097	0.0886016	0.179129	0.870211	0.566564	1.08887			1	3							biological regulation;cellular component organization;cellular membrane organization;cellular process;endocytosis;establishment of localization;immune system process;macromolecule metabolic process;membrane invagination;membrane organization;metabolic process;primary metabolic process;protein metabolic process;response to stimulus;response to stress;transport;vesicle-mediated transport	cell part;extracellular region;membrane;plasma membrane
Q7L3T8	PARS2	SYPM_HUMAN	Probable proline--tRNA ligase, mitochondrial	0.334268	0.451546	0	0.0778166	-0.0582672	0.0140929	0.17703	0.275333	0.0227975	0.143815	0.268406	0.396827	0.178097	0.0886016	0.179129	0.870211	0.566564	1.08887			1	3							amine metabolic process;cellular amino acid metabolic process;cellular ketone metabolic process;cellular metabolic process;cellular nitrogen compound metabolic process;cellular process;macromolecule metabolic process;metabolic process;nitrogen compound metabolic process;nucleobase-containing compound metabolic process;organic acid metabolic process;primary metabolic process;RNA metabolic process;…	cell part	Aminoacyl-tRNA biosynthesis
Q15700	DLG2	DLG2_HUMAN	Disks large homolog 2	0.334268	0.451546	0	0.0778166	-0.0582672	0.0140929	0.17703	0.275333	0.0227975	0.143815	0.268406	0.396827	0.178097	0.0886016	0.179129	0.870211	0.566564	1.08887			1	2							anatomical structure development;biological regulation;cell communication;cell-cell signaling;cellular component organization;cellular localization;cellular membrane organization;cellular metabolic process;cellular nitrogen compound metabolic process;cellular process;developmental process;localization;membrane organization;metabolic process;multicellular organismal process;neurological system pro…	cell part;membrane;plasma membrane
P48643	CCT5	TCPE_HUMAN	T-complex protein 1 subunit epsilon	0.334268	0.451546	0	0.0778166	-0.0582672	0.0140929	0.17703	0.275333	0.0227975	0.143815	0.268406	0.396827	0.178097	0.0886016	0.179129	0.870211	0.566564	1.08887			1	1							cell recognition;cellular metabolic process;cellular process;macromolecule metabolic process;metabolic process;multi-organism process;primary metabolic process;protein folding;protein metabolic process;response to biotic stimulus;response to stimulus	cell body;cell part;centrosome;cytoplasm;cytosol;extracellular organelle;intracellular non-membrane-bounded organelle;intracellular organelle;macromolecular complex;microtubule organizing center;nucleolus;organelle;protein complex;vesicle		CCT micro-complex
P35212	GJA4	CXA4_HUMAN	Gap junction alpha-4 protein	0.334268	0.451546	0	0.0778166	-0.0582672	0.0140929	0.17703	0.275333	0.0227975	0.143815	0.268406	0.396827	0.178097	0.0886016	0.179129	0.870211	0.566564	1.08887			1	1							anatomical structure development;cell communication;cell junction organization;cell-cell signaling;cellular component assembly;cellular component organization;cellular process;developmental process;establishment of localization;ion transport;multicellular organismal process;response to stimulus;response to stress;signaling;transport	cell part;macromolecular complex;protein complex
Q15147	PLCB4	PLCB4_HUMAN	1-phosphatidylinositol 4,5-bisphosphate phosphodiesterase beta-4	0.334268	0.451546	0	0.0778166	-0.0582672	0.0140929	0.17703	0.275333	0.0227975	0.143815	0.268406	0.396827	0.178097	0.0886016	0.179129	0.870211	0.566564	1.08887			1	1							biological regulation;catabolic process;cellular process;lipid metabolic process;metabolic process;primary metabolic process;response to stimulus;signal transduction;small molecule metabolic process	cell part;cell projection;cytosol;endoplasmic reticulum;intracellular membrane-bounded organelle;intracellular organelle;neuron projection;nucleus;organelle	African trypanosomiasis;Alzheimer's disease;Amoebiasis;Calcium signaling pathway;Chagas disease (American trypanosomiasis);Chemokine signaling pathway;Endocrine and other factor-regulated calcium reabsorption;Gap junction;Gastric acid secretion;GnRH signaling pathway;Huntington's disease;Inositol phosphate metabolism;Long-term depression;Long-term potentiation;Melanogenesis;Pancreatic secretion;P…
Q6UXR4	SERPINA13P	SPA13_HUMAN	Putative serpin A13	0.334268	0.451546	0	0.0778166	-0.0582672	0.0140929	0.17703	0.275333	0.0227975	0.143815	0.268406	0.396827	0.178097	0.0886016	0.179129	0.870211	0.566564	1.08887			1	1								extracellular space
O60656	UGT1A9	UD19_HUMAN	UDP-glucuronosyltransferase 1-9	0.334268	0.451546	0	0.0778166	-0.0582672	0.0140929	0.17703	0.275333	0.0227975	0.143815	0.268406	0.396827	0.178097	0.0886016	0.179129	0.870211	0.566564	1.08887			1	1							alcohol metabolic process;biological regulation;biosynthetic process;carbohydrate metabolic process;cellular aromatic compound metabolic process;cellular ketone metabolic process;cellular lipid metabolic process;cellular metabolic process;cellular process;heterocycle metabolic process;hormone metabolic process;lipid metabolic process;metabolic process;organic acid metabolic process;pigment metabo…	cell part;endoplasmic reticulum;extracellular organelle;intracellular membrane-bounded organelle;intracellular organelle;membrane;organelle;vesicle	Ascorbate and aldarate metabolism;Drug metabolism - cytochrome P450;Drug metabolism - other enzymes;Metabolism of xenobiotics by cytochrome P450;Other types of O-glycan biosynthesis;Pentose and glucuronate interconversions;Porphyrin and chlorophyll metabolism;Retinol metabolism;Starch and sucrose metabolism;Steroid hormone biosynthesis
Q96F07	CYFIP2	CYFP2_HUMAN	Cytoplasmic FMR1-interacting protein 2	0.334268	0.451546	0	0.0778166	-0.0582672	0.0140929	0.17703	0.275333	0.0227975	0.143815	0.268406	0.396827	0.178097	0.0886016	0.179129	0.870211	0.566564	1.08887			1	1							biological adhesion;biological regulation;cell adhesion;cell death;cellular process;death;immune system process;response to chemical stimulus;response to stimulus;response to stress;signal transduction	cell part;cell projection;cytoplasm;cytosol;extracellular organelle;membrane;neuron projection;organelle;synapse;vesicle	Regulation of actin cytoskeleton
Q14330	GPR18	GPR18_HUMAN	N-arachidonyl glycine receptor	0.334268	0.451546	0	0.0778166	-0.0582672	0.0140929	0.17703	0.275333	0.0227975	0.143815	0.268406	0.396827	0.178097	0.0886016	0.179129	0.870211	0.566564	1.08887			1	1							biological regulation;cellular process;response to stimulus;signal transduction	cell part;membrane;plasma membrane
P01744		HV104_HUMAN	Ig heavy chain V-I region ND	0.334268	0.451546	0	0.0778166	-0.0582672	0.0140929	0.17703	0.275333	0.0227975	0.143815	0.268406	0.396827	0.178097	0.0886016	0.179129	0.870211	0.566564	1.08887			1	1							biological regulation;cellular component organization;cellular membrane organization;cellular process;endocytosis;establishment of localization;immune system process;macromolecule metabolic process;membrane invagination;membrane organization;metabolic process;primary metabolic process;protein metabolic process;response to stimulus;response to stress;transport;vesicle-mediated transport	cell part;extracellular region;membrane;plasma membrane
Q9P266	KIAA1462	JCAD_HUMAN	Junctional protein associated with coronary artery disease	0.334268	0.451546	0	0.0778166	-0.0582672	0.0140929	0.17703	0.275333	0.0227975	0.143815	0.268406	0.396827	0.178097	0.0886016	0.179129	0.870211	0.566564	1.08887			1	1							biological adhesion;cell adhesion;cellular process
Q9Y5F1	PCDHB12	PCDBC_HUMAN	Protocadherin beta-12	0.334268	0.451546	0	0.0778166	-0.0582672	0.0140929	0.17703	0.275333	0.0227975	0.143815	0.268406	0.396827	0.178097	0.0886016	0.179129	0.870211	0.566564	1.08887			1	1							anatomical structure development;biological adhesion;cell adhesion;cellular process;developmental process	cell part
Q9H4A9	DPEP2	DPEP2_HUMAN	Dipeptidase 2	0.122898	-0.151106	-0.00377487	-0.0589287	-0.0582672	-0.101232	0.0843949	0.0497271	0.0227975	0.143815	0.268406	0.396827	-0.0203922	-0.00583273	0.179129	0.143865	0.0485936	1.08887			3	5						6.5		cell part
P16070	CD44	CD44_HUMAN	CD44 antigen	0.165835	0.133642	0.189356	0.204467	0.238634	0.236954	0.151528	0.156364	0.157214	0.161632	0.209303	0.204231	0.168136	0.186818	0.1782	2.82013	2.40293	3.03973	1	1	2	3	2	2	2	3	33	35	amine metabolic process;anatomical structure development;anatomical structure morphogenesis;biological adhesion;biological regulation;carbohydrate metabolic process;catabolic process;cell adhesion;cell motility;cellular component disassembly;cellular component movement;cellular component organization;cellular process;coagulation;developmental process;extracellular matrix organization;extracellula…	cell part;cell surface;cytoplasm;extracellular organelle;Golgi apparatus;intracellular membrane-bounded organelle;intracellular organelle;macromolecular complex;membrane;organelle;plasma membrane;protein complex;receptor complex;vesicle	ECM-receptor interaction;Hematopoietic cell lineage;Shigellosis
Q5JR98	TCTEX1D4	TC1D4_HUMAN	Tctex1 domain-containing protein 4	-0.201922	-0.21112	-0.225873	-0.184058	0.305832	0.308151	-0.1124	-0.0977356	-0.112287	-0.108931	0.628931	0.601358	-0.202204	0.0815537	0.177758	3.77315	0.33866	0.50164							1	1				cell part;cytoplasmic membrane-bounded vesicle;intracellular membrane-bounded organelle;intracellular organelle;microtubule organizing center;nucleus;organelle;vesicle
Q12809	KCNH2	KCNH2_HUMAN	Potassium voltage-gated channel subfamily H member 2	0.321004	0.438282	0.821541	0.899357	-0.0951269	-0.0227668	1.0728	1.1711	0.0178441	0.138861	0.268406	0.396827	0.483098	0.315692	0.176606	1.65554	0.661958	1.06203			1	1							biological regulation;cell communication;cell-cell signaling;cellular homeostasis;cellular ion homeostasis;cellular process;establishment of localization;homeostatic process;ion transport;multicellular organismal process;muscle contraction;response to chemical stimulus;response to drug;response to stimulus;signaling;transmembrane transport;transport	cell part;cell surface;macromolecular complex;membrane;nuclear envelope;plasma membrane;protein complex
P01699		LV101_HUMAN	Ig lambda chain V-I region VOR	0.0178975	-0.131861	0.2329	0.0436808	0.000902263	-0.193774	0.0569807	-0.111753	0.234078	0.0880588	0.292483	0.153868	0.0353602	-0.0556515	0.176311	0.20424	0.454249	1.63154			1	1							biological regulation;cellular component organization;cellular membrane organization;cellular process;endocytosis;establishment of localization;immune system process;macromolecule metabolic process;membrane invagination;membrane organization;metabolic process;primary metabolic process;protein metabolic process;response to stimulus;response to stress;transport;vesicle-mediated transport	cell part;extracellular region;membrane;plasma membrane
Q96M34	C3orf30	CC030_HUMAN	Uncharacterized protein C3orf30	-0.172067	-0.0430656	-0.294921	-0.205381	1.04969	1.13378	0.991651	1.10168	0.0829673	0.215708	0.164373	0.304517	-0.16196	1.00656	0.175585	1.38105	4.26602	1.58992			1	1
Q99459	CDC5L	CDC5L_HUMAN	Cell division cycle 5-like protein	0.185737	-0.150688	0.324451	0.0390385	0.368636	0.0437282	0.335041	0.0224773	0.36875	0.0448781	0.389204	0.0344038	0.0827844	0.162459	0.174987	0.398183	0.89095	0.911814							1	2		3.1	biological regulation;biosynthetic process;cellular metabolic process;cellular nitrogen compound metabolic process;cellular process;DNA metabolic process;DNA repair;macromolecule metabolic process;metabolic process;mRNA metabolic process;mRNA processing;nitrogen compound metabolic process;nucleobase-containing compound metabolic process;primary metabolic process;response to DNA damage stimulus;re…	cell part;cytoplasm;intracellular membrane-bounded organelle;intracellular non-membrane-bounded organelle;intracellular organelle;macromolecular complex;membrane;nucleolus;nucleoplasm;nucleus;organelle;protein complex;ribonucleoprotein complex;spliceosomal complex	Spliceosome	C complex spliceosome;CDC5L complex;CDC5L core complex;SNW1 complex;Spliceosome
Q6ZRF8	RNF207	RN207_HUMAN	RING finger protein 207	0.266096	0.0685968	0.0680923	-0.064318	0.0449967	-0.0550958	0.279457	0.0981753	0.229916	0.0296064	0.356819	0.177812	0.0744739	0.0805805	0.174861	0.519574	0.550612	1.21553	1	1									biological regulation	cell part
P01594		KV102_HUMAN	Ig kappa chain V-I region AU	-0.177882	-0.20556	0.300829	0.23369	0.118489	0.0458932	0.0492773	0.00262441	0.164556	0.140618	0.216868	0.200333	0.0298183	0.0515988	0.174579	0.0994262	0.96173	2.73214			1	24						320000	biological regulation;cellular component organization;cellular membrane organization;cellular process;endocytosis;establishment of localization;immune system process;macromolecule metabolic process;membrane invagination;membrane organization;metabolic process;primary metabolic process;protein metabolic process;response to stimulus;response to stress;transport;vesicle-mediated transport	cell part;extracellular region;membrane;plasma membrane
Q9H2F9	CCDC68	CCD68_HUMAN	Coiled-coil domain-containing protein 68	0.116674	0.0127449	0.0980343	0.0591941	-0.239531	-0.246054	-0.271614	-0.359326	0.298199	0.19146	0.173853	0.0884161	0.0685103	-0.264523	0.17307	1.27861	2.68569	1.65256	1	1
P05556	ITGB1	ITB1_HUMAN	Integrin beta-1	0.283089	0.240571	0.100408	0.122979	-0.00948781	0.045401	0.205731	0.17943	0.0514415	0.00611341	0.401014	0.376989	0.171517	0.0953661	0.172775	1.60918	0.867553	0.855413	2	2								11	anatomical structure morphogenesis;behavior;biological adhesion;biological regulation;cell activation;cell adhesion;cell communication;cell differentiation;cell growth;cell junction organization;cell morphogenesis;cell motility;cellular component assembly;cellular component morphogenesis;cellular component movement;cellular component organization;cellular homeostasis;cellular ion homeostasis;cell…	cell part;cell projection;cell surface;cytoplasm;cytoplasmic membrane-bounded vesicle;endosome;extracellular organelle;filopodium;intracellular membrane-bounded organelle;intracellular organelle;macromolecular complex;membrane;neuron projection;organelle;plasma membrane;protein complex;receptor complex;synapse;vesicle	Arrhythmogenic right ventricular cardiomyopathy (ARVC);Axon guidance;Bacterial invasion of epithelial cells;Cell adhesion molecules (CAMs);Dilated cardiomyopathy;ECM-receptor interaction;Focal adhesion;Hypertrophic cardiomyopathy (HCM);Leishmaniasis;Leukocyte transendothelial migration;Pathogenic Escherichia coli infection;Pathways in cancer;Phagosome;Regulation of actin cytoskeleton;Shigellosis;…	CD98-LAT2-ITGB1 complex;ITGA10-ITGB1 complex;ITGA11-ITGB1 complex;ITGA11-ITGB1-COL1A1 complex;ITGA1-ITGB1-COL6A3 complex;ITGA1-ITGB1-PTPN2 complex;ITGA2-ITGB1 complex;ITGA2-ITGB1-CD47 complex;ITGA2-ITGB1-CHAD complex;ITGA2-ITGB1-COL6A3 complex;ITGA3-ITGB1 complex;ITGA3-ITGB1-BSG complex;ITGA3-ITGB1-CD151 complex;ITGA3-ITGB1-CD63 complex;ITGA3-ITGB1-THBS1 complex;ITGA4-ITGB1 complex;ITGA4-ITGB1-CD…
Q6ZP82	CCDC141	CC141_HUMAN	Coiled-coil domain-containing protein 141	-0.7979	-0.324525	-1.02551	-0.487048	0.101344	0.672126	-0.703167	-0.213575	-0.146785	0.32378	0.114564	0.606432	-0.501475	-0.0227204	0.170177	1.60877	0.0414537	0.59477	1	1									cell motility;cellular component movement;cellular localization;cellular process;localization;locomotion;organelle localization	cell part;centrosome;cytoplasm;intracellular non-membrane-bounded organelle;intracellular organelle;microtubule organizing center;organelle
P33151	CDH5	CADH5_HUMAN	Cadherin-5	0.288144	0.0669456	0.217651	0.0812418	0.116015	-0.040504	-0.0157058	-0.0244434	0.192556	0.170902	0.27039	0.0947912	0.147649	0.00824527	0.169888	1.25513	0.0849697	1.82306			4	4	2	3			30	110	biological adhesion;biological regulation;cell adhesion;cell junction organization;cellular component assembly;cellular component organization;cellular process;developmental maturation;developmental process;response to chemical stimulus;response to stimulus;signal transduction	cell part;membrane;plasma membrane	Cell adhesion molecules (CAMs);Leukocyte transendothelial migration	PAR-3-VE-cadherin-beta-catenin complex;PAR-6-PAR-3-VE-cadherin complex, endothelial;PAR-6-VE-cadherin complex, endothelial;ZO1-(beta)cadherin-(VE)cadherin-VEGFR2 complex
Q15849	SLC14A2	UT2_HUMAN	Urea transporter 2	-0.102441	-0.511745	0.26424	-0.0940524	0.00944702	-0.388341	-0.0152527	-0.400696	0.471022	0.074271	0.364886	-0.0627944	-0.0842722	-0.16203	0.169709	0.27218	0.750973	0.729391							1	1			amide transport;cellular process;establishment of localization;transmembrane transport;transport	cell part;membrane;plasma membrane
Q8IUK8	CBLN2	CBLN2_HUMAN	Cerebellin-2	0.0640146	-0.194782	0.381103	0.187395	-0.610972	-0.772361	-0.0983996	-0.340979	0.345737	0.0841307	0.293085	0.052781	0.0881688	-0.351244	0.169074	0.36548	1.26146	1.10907	1	1									biological regulation	extracellular space
O14786	NRP1	NRP1_HUMAN	Neuropilin-1	0.225588	0.254611	0.0203563	0.0489386	0.00532976	0.0116686	0.185272	0.210962	0.0943368	0.10914	0.259045	0.271713	0.122679	0.0930697	0.167662	0.97639	0.804171	1.51591			1	1	2	3				13	anatomical structure development;anatomical structure formation involved in morphogenesis;anatomical structure morphogenesis;biological regulation;cell communication;cell growth;cell motility;cell recognition;cell-cell signaling;cellular component morphogenesis;cellular component movement;cellular component organization;cellular process;developmental process;growth;locomotion;multicellular organi…	cell body;cell part;cell projection;cell surface;cytosol;endosome;extracellular space;intracellular membrane-bounded organelle;intracellular organelle;macromolecular complex;membrane;neuron projection;neuronal cell body;organelle;plasma membrane;protein complex;receptor complex;site of polarized growth;vesicle	Axon guidance	FARP2-NRP1-PlexinA1 complex;FARP2-NRP1-PlexinA2 complex;FARP2-NRP1-PlexinA3 complex;FARP2-NRP1-PlexinA4 complex;ITGB1-NRP1 complex;Nrp1-PlexinD1 complex;NRP1-VEGF(165/121) complex;NRP1-VEGFC complex, heparin dependent;NRP1-VEGFD complex, heparin dependent;NRP1-VEGFR2-VEGF(165) complex;PlexinA1-Nrp1 complex;PlexinA1-NRP1 complex;PlexinA1-NRP1-SEMA3A complex;PlexinA3-Nrp1 complex;PlexinB1-Nrp1 comp…
Q9UK61	FAM208A	F208A_HUMAN	Protein FAM208A	0.280373	0.259121	0.123239	0.142821	-0.0573488	-0.00775442	0.221534	0.236075	0.260732	0.21262	0.135232	0.0997598	0.186504	0.0851524	0.165037	1.82376	0.540487	1.77681	1	7	1	7			1	6
P08603	CFH	CFAH_HUMAN	Complement factor H	-0.222099	-0.231142	-0.0622644	-0.0532216	0.29985	0.308778	0.0858682	0.0765935	0.234674	0.238992	0.113644	0.117751	-0.129534	0.170761	0.164737	1.20845	1.23592	1.82162	17	28	49	245	21	69	22	63	30000	57000	biological regulation;immune system process;macromolecule metabolic process;metabolic process;primary metabolic process;protein metabolic process;response to stimulus;response to stress	extracellular organelle;extracellular region;extracellular space;organelle;vesicle	Complement and coagulation cascades;Staphylococcus aureus infection
P00751	CFB	CFAB_HUMAN	Complement factor B;Complement factor B Ba fragment;Complement factor B Bb fragment	-0.00566066	-0.0250613	-0.0340438	-0.0813469	0.597244	0.59559	0.128438	0.147855	0.237742	0.217912	0.130592	0.112469	-0.0353907	0.29041	0.164428	0.96807	1.15942	1.94967	10	10	27	148	16	55	13	26			biological regulation;immune system process;macromolecule metabolic process;metabolic process;primary metabolic process;protein metabolic process;response to stimulus;response to stress	cell part;extracellular organelle;extracellular region;extracellular space;membrane;organelle;plasma membrane;vesicle	Complement and coagulation cascades;Staphylococcus aureus infection
Q9UIQ6	LNPEP	LCAP_HUMAN	Leucyl-cystinyl aminopeptidase;Leucyl-cystinyl aminopeptidase, pregnancy serum form	-0.301958	-0.456993	-0.227801	-0.360392	-0.283174	-0.439673	-0.32269	-0.482237	0.0755883	-0.0668595	0.486992	0.316873	-0.307069	-0.349041	0.162941	2.21573	2.40587	0.702866					1	11	1	1			biological regulation;catabolic process;cell communication;cell-cell signaling;cellular component organization;cellular metabolic process;cellular process;immune system process;macromolecule metabolic process;macromolecule modification;membrane organization;metabolic process;multi-organism process;primary metabolic process;protein catabolic process;protein metabolic process;protein modification b…	cell part;cytosol;extracellular region;intracellular;membrane;plasma membrane	Renin-angiotensin system
P15144	ANPEP	AMPN_HUMAN	Aminopeptidase N	-0.019223	0.0083386	-0.0194416	0.0670183	0.0132868	0.204471	0.148083	0.206581	0.150161	0.152767	0.141984	0.231266	0.00881425	0.131207	0.162272	0.165696	1.2922	2.40546	6	7								36	anatomical structure formation involved in morphogenesis;biological regulation;cell differentiation;cellular metabolic process;cellular process;developmental process;hormone metabolic process;macromolecule metabolic process;metabolic process;primary metabolic process;protein maturation;protein metabolic process	cell part;cytosol;extracellular organelle;extracellular space;intracellular membrane-bounded organelle;intracellular organelle;membrane;organelle;vesicle	Glutathione metabolism;Hematopoietic cell lineage;Renin-angiotensin system
P08637	FCGR3A	FCG3A_HUMAN	Low affinity immunoglobulin gamma Fc region receptor III-A	0.484056	0.0423538	0.431928	0.0598806	0.386155	0.16992	0.346018	-0.0393359	0.305503	-0.00393456	0.38924	0.0737917	0.205954	0.180609	0.161128	0.921305	0.947143	0.877683							4	7		63	biological regulation;immune system process;response to stimulus;response to stress	cell part;extracellular organelle;membrane;organelle;plasma membrane;vesicle	ko05152;Leishmaniasis;Natural killer cell mediated cytotoxicity;Osteoclast differentiation;Phagosome;Staphylococcus aureus infection;Systemic lupus erythematosus
P15151	PVR	PVR_HUMAN	Poliovirus receptor	0.224383	0.122606	0.0159716	0.000811438	0.220993	0.0758519	0.164093	0.111083	0.267075	0.228011	0.147546	0.0542514	0.0823633	0.13448	0.159222	0.746822	1.69151	1.4647					3	5	2	4		23	biological adhesion;biological regulation;cell adhesion;cell junction organization;cellular component assembly;cellular component organization;cellular process;viral reproduction	cell part;cell surface;cytoplasm;extracellular organelle;extracellular space;membrane;organelle;plasma membrane;vesicle	Cell adhesion molecules (CAMs)
P36980	CFHR2	FHR2_HUMAN	Complement factor H-related protein 2	-0.637553	-0.384373	-0.245352	-0.0440224	-0.656455	-0.439246	-0.720167	-0.481084	0.151155	0.336367	0.0131213	0.221584	-0.262404	-0.505782	0.159049	1.10602	2.46386	1.12112							3	35		57000		extracellular region
P00747	PLG	PLMN_HUMAN	Activation peptide;Angiostatin;Plasmin heavy chain A;Plasmin heavy chain A, short form;Plasmin light chain B;Plasminogen	-0.313442	-0.227273	-0.279516	-0.147755	0.143091	0.300052	-0.139933	0.0157742	0.225529	0.335108	0.0299315	0.128774	-0.225715	0.0671833	0.159043	2.17029	0.340672	1.15073	5	6	12	16	28	108	24	67	140000	25000	biological regulation;cell activation;cellular component disassembly;cellular component organization;cellular metabolic process;cellular process;coagulation;establishment of localization;exocytosis;extracellular matrix organization;extracellular structure organization;macromolecule metabolic process;metabolic process;multicellular organismal process;primary metabolic process;protein metabolic pro…	cell part;cell surface;extracellular organelle;extracellular region;extracellular space;membrane;organelle;plasma membrane;vesicle	Complement and coagulation cascades;Neuroactive ligand-receptor interaction;Staphylococcus aureus infection
P35579	MYH9	MYH9_HUMAN	Myosin-9	0.331467	0.308649	0.246491	0.249219	0.236265	0.234781	0.266814	0.25103	0.277488	0.259164	0.0922225	0.073157	0.27232	0.243574	0.158441	3.03598	4.21378	1.32623	2	2	1	1			2	2		57	anatomical structure formation involved in morphogenesis;biological adhesion;biological regulation;cell adhesion;cell differentiation;cell motility;cellular component movement;cellular component organization;cellular membrane organization;cellular process;cytokinesis;cytoskeleton organization;developmental process;embryo development;establishment of localization;establishment or maintenance of ce…	cell leading edge;cell part;cell projection;cytoplasm;cytoskeleton;cytosol;extracellular organelle;intracellular membrane-bounded organelle;intracellular non-membrane-bounded organelle;intracellular organelle;macromolecular complex;membrane;nucleus;organelle;plasma membrane;protein complex;synapse;vesicle	Tight junction;Viral myocarditis	Emerin complex 1;WIP-WASp-actin-myosin-IIa complex
P67936	TPM4	TPM4_HUMAN	Tropomyosin alpha-4 chain	0.220135	0.228721	0.136886	0.187911	0.227024	0.208557	0.130187	0.136021	0.134206	0.129629	0.229947	0.169041	0.185692	0.167168	0.158373	2.58025	2.2378	2.25052							3	10		340	cell differentiation;cellular component movement;cellular process;developmental process;multicellular organismal process;muscle contraction	cell part;cytoskeleton;cytosol;extracellular organelle;intracellular non-membrane-bounded organelle;intracellular organelle;macromolecular complex;membrane;organelle;protein complex;vesicle	Cardiac muscle contraction;Dilated cardiomyopathy;Hypertrophic cardiomyopathy (HCM)
P02671	FGA	FIBA_HUMAN	Fibrinogen alpha chain;Fibrinopeptide A	0.16562	0.227084	0.126526	0.245967	0.013168	0.116751	0.00518046	0.0557961	0.0974425	0.186301	0.172269	0.206674	0.181301	0.0454037	0.15814	2.21172	0.79971	2.21515	10	22	6	8	2	3	10	53	2720000	130000	biological adhesion;biological regulation;cell activation;cell adhesion;cellular component assembly;cellular component organization;cellular macromolecular complex assembly;cellular process;coagulation;establishment of localization;exocytosis;extracellular matrix organization;extracellular structure organization;immune system process;macromolecular complex assembly;macromolecule metabolic process…	cell cortex;cell part;cell surface;cytoplasmic membrane-bounded vesicle;extracellular organelle;extracellular region;extracellular space;intracellular membrane-bounded organelle;intracellular organelle;macromolecular complex;membrane;organelle;plasma membrane;protein complex;vesicle	Complement and coagulation cascades
P04180	LCAT	LCAT_HUMAN	Phosphatidylcholine-sterol acyltransferase	0.0202729	-0.0498832	0.169831	0.107621	-0.304932	-0.389935	-0.0988716	-0.140659	0.228792	0.183538	0.16489	0.0896158	0.0565047	-0.20545	0.157573	0.53836	1.37515	1.98108	3	7	3	5	2	2	3	4		220	alcohol metabolic process;amine metabolic process;biological regulation;biosynthetic process;cellular component organization;cellular lipid metabolic process;cellular metabolic process;cellular nitrogen compound metabolic process;cellular process;establishment of localization;homeostatic process;lipid metabolic process;lipid transport;macromolecule metabolic process;metabolic process;multicellula…	extracellular organelle;extracellular region;extracellular space;macromolecular complex;organelle;vesicle	Glycerophospholipid metabolism
P55056	APOC4	APOC4_HUMAN	Apolipoprotein C-IV	0.216957	0.179246	0.156132	0.196966	0.156986	0.158802	0.0326163	0.0340236	0.162873	0.148275	0.206036	0.128249	0.1826	0.0891915	0.156204	3.14596	1.11665	2.6438							7	16	2500	4600	biological regulation;homeostatic process;lipid metabolic process;metabolic process;primary metabolic process	macromolecular complex
P07996	THBS1	TSP1_HUMAN	Thrombospondin-1	0.230282	0.199235	0.276074	0.250777	0.363405	0.351819	0.227275	0.217804	0.157457	0.145803	0.169389	0.157777	0.231564	0.269031	0.156103	3.1665	2.29487	4.20297	32	115	13	19	6	8	9	16	214	510	anatomical structure development;anatomical structure formation involved in morphogenesis;anatomical structure morphogenesis;behavior;biological adhesion;biological regulation;carbohydrate metabolic process;cell activation;cell adhesion;cell motility;cellular component movement;cellular component organization;cellular membrane organization;cellular metabolic process;cellular process;coagulation;d…	cell part;cell surface;cytoplasmic membrane-bounded vesicle;endoplasmic reticulum;extracellular matrix;extracellular organelle;extracellular region;extracellular space;intracellular membrane-bounded organelle;intracellular organelle;macromolecular complex;organelle;protein complex;vesicle	ECM-receptor interaction;Focal adhesion;Malaria;Phagosome;TGF-beta signaling pathway	ITGA3-ITGB1-THBS1 complex;ITGA4-ITGB1-THBS1 complex;ITGAV-ITGB3-THBS1 complex
P14649	MYL6B	MYL6B_HUMAN	Myosin light chain 6B	0.284467	0.215207	0.394021	0.285299	0.25418	0.140002	0.432166	0.34393	0.11457	0.0490494	0.294042	0.235924	0.274469	0.260062	0.155983	2.38634	1.73468	1.2755			1	1							anatomical structure development;cellular component movement;cellular process;developmental process;metabolic process;multicellular organismal process;muscle contraction	cell part;cytosol;extracellular organelle;macromolecular complex;organelle;protein complex;vesicle	Vascular smooth muscle contraction
Q92496	CFHR4	FHR4_HUMAN	Complement factor H-related protein 4	0.0309981	0.379036	0.373751	0.671606	-0.250372	0.092082	-0.265857	0.0762609	-0.064998	0.20491	0.17694	0.428786	0.288325	-0.0726078	0.155086	1.16053	0.352628	0.790238					1	4	1	4		59	establishment of localization;lipid transport;transport	extracellular region
Q92540	SMG7	SMG7_HUMAN	Protein SMG7	-0.0749672	0.0360756	-0.117142	-0.0120341	0.0620496	0.162166	0.170623	0.291721	0.0427724	0.156944	0.195725	0.285483	-0.0393548	0.156889	0.154673	0.519439	1.45019	1.3671					1	1					biological regulation;catabolic process;cellular metabolic process;cellular nitrogen compound metabolic process;cellular process;establishment of localization;macromolecule metabolic process;metabolic process;mRNA metabolic process;nitrogen compound metabolic process;nuclear transport;nucleobase-containing compound metabolic process;nucleobase-containing compound transport;nucleocytoplasmic trans…	cell part;cytoplasm;cytoskeleton;cytosol;intracellular membrane-bounded organelle;intracellular non-membrane-bounded organelle;intracellular organelle;nucleus;organelle	mRNA surveillance pathway
P05164	MPO	PERM_HUMAN	84 kDa myeloperoxidase;89 kDa myeloperoxidase;Myeloperoxidase;Myeloperoxidase heavy chain;Myeloperoxidase light chain	0.244316	0.298135	0.202771	0.187983	0.155841	0.103539	0.201956	0.171467	0.0807605	0.0729859	0.275673	0.252832	0.222326	0.151946	0.15385	2.60036	2.33946	1.28689			4	4						27	aging;biological regulation;biosynthetic process;catabolic process;cellular component organization;cellular metabolic process;cellular process;developmental process;immune system process;metabolic process;multicellular organismal process;multi-organism process;response to abiotic stimulus;response to biotic stimulus;response to chemical stimulus;response to external stimulus;response to extracell…	cell part;cytoplasmic membrane-bounded vesicle;extracellular organelle;extracellular space;intracellular membrane-bounded organelle;intracellular organelle;lysosome;mitochondrion;nucleus;organelle;vacuole;vesicle	Phagosome
P01033	TIMP1	TIMP1_HUMAN	Metalloproteinase inhibitor 1	-0.778132	-0.327342	-0.0909431	0.405748	-0.805988	-0.424945	-0.690492	-0.261321	0.0689823	0.501896	-0.0930794	0.279445	-0.132393	-0.43733	0.150457	0.317599	1.66355	0.621859							3	6	14	270	aging;biological regulation;cell activation;cellular component disassembly;cellular component organization;cellular process;coagulation;developmental process;establishment of localization;exocytosis;extracellular matrix organization;extracellular structure organization;multicellular organismal process;regulation of body fluid levels;response to chemical stimulus;response to endogenous stimulus;re…	cell part;extracellular matrix;extracellular organelle;extracellular region;extracellular space;organelle;proteinaceous extracellular matrix;vesicle		MMP-9-TIMP-1-LRP complex
P04075	ALDOA	ALDOA_HUMAN	Fructose-bisphosphate aldolase A	0.411359	0.452561	0.321943	0.35721	0.0198416	0.0501171	0.206827	0.258085	0.11001	0.15434	0.167208	0.187125	0.364706	0.119757	0.149775	3.04262	0.976513	2.60192					1	1			171	250	alcohol metabolic process;biological regulation;biosynthetic process;carbohydrate metabolic process;catabolic process;cell activation;cellular component assembly;cellular component organization;cellular homeostasis;cellular metabolic process;cellular nitrogen compound metabolic process;cellular process;coagulation;cytoskeleton organization;establishment of localization;exocytosis;generation of pr…	cell part;cytoskeleton;cytosol;extracellular organelle;extracellular region;extracellular space;intracellular membrane-bounded organelle;intracellular non-membrane-bounded organelle;intracellular organelle;membrane;nucleus;organelle;vesicle	Carbon fixation in photosynthetic organisms;Fructose and mannose metabolism;Glycolysis / Gluconeogenesis;Pentose phosphate pathway
Q8NHU6	TDRD7	TDRD7_HUMAN	Tudor domain-containing protein 7	-0.268236	-0.277102	0.208757	0.222691	0.0248175	-0.0151183	-0.00430965	-0.0200939	0.268231	0.274537	0.0654788	0.0587676	-0.0222085	-0.00360363	0.148771	0.0690945	0.13143	1.15363					1	4	1	5			anatomical structure development;anatomical structure morphogenesis;biological regulation;cell development;cell differentiation;cellular process;developmental process;multicellular organismal process	cell part;cytoplasm;intracellular non-membrane-bounded organelle;intracellular organelle;macromolecular complex;organelle;ribonucleoprotein complex
Q6P474	PDXDC2P	PDXD2_HUMAN	Putative pyridoxal-dependent decarboxylase domain-containing protein 2	0.0386191	0.0520657	0.273405	0.292627	-0.126173	-0.129427	-0.11829	-0.102401	0.183176	0.204768	0.112051	0.121881	0.144326	-0.117654	0.148703	1.01326	3.54724	2.19297			1	1			1	1			cellular ketone metabolic process;cellular metabolic process;cellular process;metabolic process;organic acid metabolic process;small molecule metabolic process
P00390	GSR	GSHR_HUMAN	Glutathione reductase, mitochondrial	0.251071	0.223579	-0.0194924	-0.0341703	0.267903	0.266656	0.124714	0.0958429	0.00335056	-0.0236766	0.377895	0.365221	0.0912776	0.172968	0.148025	0.58052	1.58932	0.698781	1	2	1	1						3.5	amine metabolic process;biological regulation;biosynthetic process;cellular amino acid metabolic process;cellular homeostasis;cellular ketone metabolic process;cellular metabolic process;cellular nitrogen compound metabolic process;cellular process;homeostatic process;macromolecule metabolic process;metabolic process;nitrogen compound metabolic process;nucleobase-containing compound metabolic pro…	cell part;cytosol;extracellular organelle;organelle;vesicle	Glutathione metabolism
P04211		LV001_HUMAN	Ig lambda chain V region 4A	0.184786	0.233487	0.316903	0.264162	0.191103	0.171165	0.248141	0.254125	0.0487491	0.076906	0.285627	0.251721	0.236724	0.207562	0.147965	2.54131	2.73011	1.1532	2	4	2	5	2	5	2	5		9	biological regulation;cellular component organization;cellular membrane organization;cellular process;endocytosis;establishment of localization;immune system process;macromolecule metabolic process;membrane invagination;membrane organization;metabolic process;primary metabolic process;protein metabolic process;response to stimulus;response to stress;transport;vesicle-mediated transport	cell part;extracellular region;membrane;plasma membrane
P62917	RPL8	RL8_HUMAN	60S ribosomal protein L8	0.140503	-0.121422	0.0648698	-0.131966	-0.170702	-0.33522	0.0239333	-0.221774	0.381879	0.117144	0.217945	-0.0254875	-0.0105662	-0.153	0.147572	0.0598959	0.997406	0.863014	1	2									biosynthetic process;catabolic process;cellular component disassembly;cellular component organization;cellular metabolic process;cellular nitrogen compound metabolic process;cellular process;establishment of localization;macromolecule metabolic process;metabolic process;mRNA metabolic process;nitrogen compound metabolic process;nucleobase-containing compound metabolic process;primary metabolic pr…	cell part;cytoplasm;cytosol;intracellular non-membrane-bounded organelle;intracellular organelle;macromolecular complex;membrane;nucleolus;organelle;ribonucleoprotein complex	Ribosome	60S ribosomal subunit, cytoplasmic;Nop56p-associated pre-rRNA complex;Ribosome, cytoplasmic;TNF-alpha/NF-kappa B signaling complex 6
Q9UJX4	ANAPC5	APC5_HUMAN	Anaphase-promoting complex subunit 5	0.266096	0.0685968	0.0680923	-0.064318	0.0449967	-0.0550958	0.279457	0.0981753	0.229916	0.0296064	0.287704	0.108697	0.0744739	0.0805805	0.146861	0.519574	0.550612	1.17324	1	1									biological regulation;catabolic process;cell cycle;cell division;cellular component organization;cellular metabolic process;cellular process;macromolecule metabolic process;macromolecule modification;metabolic process;mitosis;mitotic cell cycle;nuclear division;organelle fission;organelle organization;primary metabolic process;protein metabolic process;protein modification by small protein conjug…	cell part;cytosol;intracellular membrane-bounded organelle;intracellular organelle;macromolecular complex;nucleoplasm;nucleus;organelle;protein complex;ubiquitin ligase complex	Cell cycle;Cell cycle - yeast;Meiosis - yeast;Oocyte meiosis;Progesterone-mediated oocyte maturation;Ubiquitin mediated proteolysis	Anaphase-promoting complex
P01615		KV202_HUMAN	Ig kappa chain V-II region FR	-0.205158	-0.0895347	-0.0277937	0.115297	0.04727	0.189138	0.0990713	0.213315	0.0436052	0.174347	0.133143	0.278238	-0.0456982	0.127327	0.143377	0.306082	1.41586	1.31766	2	3	1	1							biological regulation;cellular component organization;cellular membrane organization;cellular process;endocytosis;establishment of localization;immune system process;macromolecule metabolic process;membrane invagination;membrane organization;metabolic process;primary metabolic process;protein metabolic process;response to stimulus;response to stress;transport;vesicle-mediated transport	cell part;extracellular organelle;extracellular region;membrane;organelle;plasma membrane;vesicle
P13796	LCP1	PLSL_HUMAN	Plastin-2	0.164468	0.144575	0.257898	0.169093	0.0987547	-0.0484523	0.0875129	-0.0331904	0.174666	0.0423934	0.227766	0.168771	0.17518	0.0242698	0.142218	2.27553	0.260327	1.52475	10	15	6	8						150	anatomical structure morphogenesis;biological regulation;cell activation;cell motility;cellular component assembly;cellular component disassembly;cellular component movement;cellular component organization;cellular process;cytoskeleton organization;developmental process;extracellular matrix organization;extracellular structure organization;immune system process;locomotion;organelle organization;r…	cell part;cell projection;cytoplasm;cytoskeleton;cytosol;extracellular organelle;extracellular space;filopodium;intracellular non-membrane-bounded organelle;intracellular organelle;macromolecular complex;membrane;organelle;plasma membrane;protein complex;vesicle
P49913	CAMP	CAMP_HUMAN	Antibacterial protein FALL-39;Antibacterial protein LL-37;Cathelicidin antimicrobial peptide	0.0835585	-0.024047	-0.583806	-0.632261	0.369473	0.229252	0.0441591	-0.0495447	0.170026	0.093735	0.263431	0.0874687	-0.21084	0.124915	0.141988	0.662936	0.674221	1.47609					1	1	2	5		370	biological regulation;cell killing;cellular component organization;cellular process;immune system process;interspecies interaction between organisms;killing of cells of other organism;multi-organism process;organelle organization;response to biotic stimulus;response to stimulus;response to stress	cell part;cell wall;cytosol;external encapsulating structure;extracellular organelle;extracellular space;organelle;vesicle	ko05152;Salivary secretion
Q15063	POSTN	POSTN_HUMAN	Periostin	-0.126462	-0.0863021	0.103991	0.0551742	0.214578	0.166384	0.273443	0.16372	0.10015	0.0641953	0.279768	0.177989	-0.0120672	0.194506	0.14197	0.0841317	2.37964	1.32597	2	3	2	4						16	anatomical structure development;biological adhesion;biological regulation;cell adhesion;cellular component organization;cellular process;developmental process;extracellular matrix organization;extracellular structure organization	cell part;extracellular matrix;extracellular space;proteinaceous extracellular matrix
Q9UJ83	HACL1	HACL1_HUMAN	2-hydroxyacyl-CoA lyase 1	0.0276313	0.11184	-0.0374528	0.0611638	0.0881506	0.182123	0.0161306	0.0984532	0.130668	0.184073	0.113308	0.155147	0.038392	0.0900901	0.141449	0.547465	1.17945	2.60442	1	2	1	1	1	3	1	2			catabolic process;cellular component assembly;cellular component organization;cellular ketone metabolic process;cellular lipid metabolic process;cellular metabolic process;cellular process;lipid metabolic process;macromolecular complex assembly;metabolic process;organic acid metabolic process;primary metabolic process;protein complex assembly;small molecule metabolic process	cell part;intracellular membrane-bounded organelle;intracellular organelle;microbody;organelle;peroxisome	Peroxisome
P20742	PZP	PZP_HUMAN	Pregnancy zone protein	0.492	0.0900469	0.409805	0.0462506	0.434977	0.0785021	0.242319	0.00907625	0.29022	-0.0548724	0.384264	0.0601601	0.211991	0.160734	0.141327	0.98475	0.862885	0.717107	13	147	2	39					8380	200	biological regulation;multi-organism process	extracellular organelle;extracellular region;organelle;vesicle
Q14146	URB2	URB2_HUMAN	Unhealthy ribosome biogenesis protein 2 homolog	-0.250689	0.390581	-0.271855	0.329953	-0.641865	-0.0455135	-0.424041	0.198254	0.0600539	0.705063	-0.311962	0.340451	0.0364005	-0.165878	0.138675	0.0963285	0.506166	0.371777			1	1						5		cell part;intracellular membrane-bounded organelle;intracellular non-membrane-bounded organelle;intracellular organelle;nucleolus;nucleus;organelle
P20023	CR2	CR2_HUMAN	Complement receptor type 2	-0.0234797	0.0377494	-0.0940309	-0.0722632	0.086616	0.102927	-0.101009	-0.0587547	0.104793	0.169762	0.114057	0.186429	-0.0359061	0.00675257	0.138177	0.545802	0.0487948	2.24331			1	1						2	biological regulation;cell activation;cell differentiation;cell proliferation;cellular process;developmental process;immune system process;macromolecule metabolic process;metabolic process;primary metabolic process;protein metabolic process;response to stimulus;response to stress	cell part;extracellular organelle;macromolecular complex;membrane;organelle;plasma membrane;protein complex;receptor complex;vesicle	B cell receptor signaling pathway;Complement and coagulation cascades;Hematopoietic cell lineage
P04275	VWF	VWF_HUMAN	von Willebrand antigen 2;von Willebrand factor	0.104219	0.0430457	0.137031	0.093966	-0.175309	-0.198735	-0.124966	-0.183056	0.182818	0.101075	0.168476	0.105361	0.0910202	-0.165246	0.133779	1.77794	2.75737	2.14968	49	109			2	2			1300	530	anatomical structure development;biological adhesion;biological regulation;cell activation;cell adhesion;cellular component assembly;cellular component organization;cellular process;coagulation;developmental process;establishment of localization;exocytosis;extracellular matrix organization;extracellular structure organization;macromolecular complex assembly;macromolecule metabolic process;metabol…	cell part;cytoplasmic membrane-bounded vesicle;endoplasmic reticulum;extracellular matrix;extracellular organelle;extracellular region;intracellular membrane-bounded organelle;intracellular organelle;organelle;proteinaceous extracellular matrix;vesicle	Complement and coagulation cascades;ECM-receptor interaction;Focal adhesion
Q8IX90	SKA3	SKA3_HUMAN	Spindle and kinetochore-associated protein 3	-0.186144	0.326549	-0.144002	0.43378	-0.0506326	0.559468	-0.173987	0.354924	-0.117593	0.39229	-0.0583915	0.472794	0.0815799	0.128405	0.132185	0.261527	0.410401	0.47047	1	2									biological regulation;cell division;cellular component organization;cellular process;chromosome segregation;mitosis;nuclear division;organelle fission;organelle organization;regulation of organelle organization	cell part;cytoplasm;macromolecular complex;protein complex
P00451	F8	FA8_HUMAN	Coagulation factor VIII;Factor VIII B chain;Factor VIIIa heavy chain, 200 kDa isoform;Factor VIIIa heavy chain, 92 kDa isoform;Factor VIIIa light chain	0.26446	0.405658	0.787462	0.889199	-0.143239	-0.0469589	-0.463303	-0.34108	-0.339744	-0.194807	0.595623	0.747963	0.451608	-0.209238	0.13058	1.5306	1.11	0.288558			2	2						0.83	biological regulation;cell activation;cellular process;coagulation;establishment of localization;exocytosis;macromolecule metabolic process;metabolic process;multicellular organismal process;primary metabolic process;protein metabolic process;regulation of body fluid levels;response to stimulus;response to stress;secretion;transport;vesicle-mediated transport	cell part;extracellular region;extracellular space;membrane;plasma membrane	Complement and coagulation cascades
Q14697	GANAB	GANAB_HUMAN	Neutral alpha-glucosidase AB	-0.0952934	0.0417228	-0.194986	0.00711963	0.149098	0.383522	-0.0535376	0.0996962	-0.0753136	0.0588927	0.237578	0.393087	-0.0545272	0.12251	0.127462	0.467067	0.681268	0.637139	2	2								6.4	carbohydrate metabolic process;cellular metabolic process;cellular process;macromolecule metabolic process;macromolecule modification;metabolic process;peptidyl-amino acid modification;primary metabolic process;protein folding;protein glycosylation;protein metabolic process;protein modification process	cell part;cytoplasmic membrane-bounded vesicle;extracellular organelle;Golgi apparatus;intracellular membrane-bounded organelle;intracellular organelle;macromolecular complex;membrane;organelle;protein complex;vesicle	N-Glycan biosynthesis;Protein processing in endoplasmic reticulum	Glucosidase 2
Q8NF91	SYNE1	SYNE1_HUMAN	Nesprin-1	0.0915111	0.229606	0.0744777	0.215184	0.0912192	0.215507	0.15856	0.298126	0.0283532	0.137384	0.141379	0.239025	0.141254	0.175461	0.125713	1.48602	1.64937	1.29758	3	4			1	1	1	1			biological regulation;cell differentiation;cellular component organization;cellular process;cytoskeleton organization;developmental process;establishment of localization;Golgi organization;nucleus organization;organelle organization	cell part;cytoplasm;cytoskeleton;Golgi apparatus;intracellular membrane-bounded organelle;intracellular non-membrane-bounded organelle;intracellular organelle;macromolecular complex;membrane;nuclear envelope;nucleoplasm;nucleus;organelle;protein complex
Q03591	CFHR1	FHR1_HUMAN	Complement factor H-related protein 1	-0.228978	-0.0186235	0.0497144	0.311082	-0.372724	-0.150853	-0.307259	-0.0730425	0.117142	0.34005	-0.034832	0.157147	0.023144	-0.198558	0.125524	0.0884004	1.33118	0.804691							2	31		57000	biological regulation;immune system process;macromolecule metabolic process;metabolic process;primary metabolic process;protein metabolic process;response to stimulus	extracellular organelle;extracellular space;organelle;vesicle
Q05682	CALD1	CALD1_HUMAN	Caldesmon	0.353788	0.64464	-0.0754206	0.266444	0.211941	0.51431	-0.256035	0.0586777	-0.104661	0.198744	0.117312	0.389788	0.229361	0.100118	0.12475	0.858461	0.327882	0.62265							1	1		10	cellular component movement;cellular process;multicellular organismal process;muscle contraction	cell part;cytoskeleton;cytosol;intracellular non-membrane-bounded organelle;intracellular organelle;membrane;organelle;plasma membrane	Vascular smooth muscle contraction
Q96PD5	PGLYRP2	PGRP2_HUMAN	N-acetylmuramoyl-L-alanine amidase	-0.176634	-0.0462193	-0.0043391	0.104827	0.199735	0.36362	0.037011	0.137691	0.181936	0.315414	-0.0254248	0.0977931	-0.0274034	0.16229	0.124572	0.196995	1.1301	0.850528	2	3	4	8	5	15	6	11		14000	amine metabolic process;biological regulation;carbohydrate metabolic process;catabolic process;cellular metabolic process;cellular process;detection of stimulus;growth;immune system process;macromolecule metabolic process;metabolic process;multi-organism process;nitrogen compound metabolic process;peptide metabolic process;polysaccharide metabolic process;primary metabolic process;response to bio…	cell part;extracellular organelle;intracellular;membrane;organelle;vesicle
P20827	EFNA1	EFNA1_HUMAN	Ephrin-A1;Ephrin-A1, secreted form	0.0350236	0.18593	-0.282976	-0.0810566	0.0965561	0.258979	-0.334762	-0.159994	-0.0377369	0.125723	0.172887	0.305418	-0.0298639	-0.0275341	0.124003	0.129879	0.0919664	0.855266							1	1			anatomical structure formation involved in morphogenesis;anatomical structure morphogenesis;biological adhesion;biological regulation;cell adhesion;cell communication;cell morphogenesis;cell motility;cell-cell signaling;cellular component morphogenesis;cellular component movement;cellular component organization;cellular metabolic process;cellular process;developmental process;locomotion;macromole…	cell part;extracellular organelle;extracellular region;membrane;organelle;plasma membrane;vesicle	Axon guidance
Q13753	LAMC2	LAMC2_HUMAN	Laminin subunit gamma-2	-0.336719	-0.31465	-0.282996	-0.300388	0.0136936	-0.00915504	0.288327	0.29142	0.0934246	0.119233	0.132105	0.165317	-0.301827	0.125242	0.123819	3.96038	0.751418	2.47071			1	3							anatomical structure development;biological adhesion;cell adhesion;cell junction organization;cellular component assembly;cellular component disassembly;cellular component organization;cellular process;developmental process;extracellular matrix organization;extracellular structure organization	cell cortex;cell part;extracellular region;extracellular space;laminin complex;macromolecular complex;membrane;protein complex	Amoebiasis;ECM-receptor interaction;Focal adhesion;Pathways in cancer;Small cell lung cancer;Toxoplasmosis
P02790	HPX	HEMO_HUMAN	Hemopexin	-0.0120998	0.021582	-0.0115866	0.0378969	0.297157	0.290978	0.0305004	0.054638	0.0994637	0.111398	0.149232	0.144412	0.0087306	0.146931	0.123114	0.280279	0.98392	2.71075	9	43	9	21	16	210	29	368	750000	180000	biological regulation;cellular component organization;cellular homeostasis;cellular ion homeostasis;cellular membrane organization;cellular metabolic process;cellular process;cofactor metabolic process;cofactor transport;endocytosis;establishment of localization;heterocycle metabolic process;homeostatic process;macromolecule metabolic process;membrane invagination;membrane organization;metabolic …	cell part;extracellular organelle;extracellular region;extracellular space;organelle;vesicle
O95810	SDPR	SDPR_HUMAN	Serum deprivation-response protein	0.153535	0.175079	0.115291	0.0688743	-0.183445	-0.240345	0.0466976	-0.107903	0.161961	0.0678521	0.200586	0.0911644	0.122482	-0.107833	0.122828	1.92643	0.834461	1.61813					1	1	3	7		7.9		cell part;cytoplasm;cytosol
P18428	LBP	LBP_HUMAN	Lipopolysaccharide-binding protein	-0.0229193	0.0427738	-0.026827	0.0144234	0.0386909	0.0642943	0.0505544	0.0856519	0.0859467	0.0825421	0.156714	0.191419	0.0018032	0.058616	0.122564	0.037504	2.01878	1.76509	10	25	5	10			1	1	5000	320	biological regulation;carbohydrate transport;cell activation;cell motility;cellular component movement;cellular process;detection of stimulus;establishment of localization;immune system process;lipopolysaccharide transport;locomotion;multi-organism process;response to biotic stimulus;response to chemical stimulus;response to external stimulus;response to stimulus;response to stress;signal transdu…	cell part;cell surface;extracellular organelle;extracellular region;extracellular space;organelle;vesicle	ko05152;Toll-like receptor signaling pathway
P01705		LV202_HUMAN	Ig lambda chain V-II region NEI	-0.0685164	-0.0748693	0.154765	0.161226	0.32152	0.341412	0.434902	0.42717	0.166747	0.160859	0.0869151	0.09538	0.0380973	0.360302	0.122319	0.25048	3.01877	2.04242	1	2	1	1							biological regulation;cellular component organization;cellular membrane organization;cellular process;endocytosis;establishment of localization;immune system process;macromolecule metabolic process;membrane invagination;membrane organization;metabolic process;primary metabolic process;protein metabolic process;response to stimulus;response to stress;transport;vesicle-mediated transport	cell part;extracellular region;membrane;plasma membrane
Q12879	GRIN2A	NMDE1_HUMAN	Glutamate receptor ionotropic, NMDA 2A	0.250518	0.366974	0.144977	0.221971	-0.564674	-0.493136	-0.397756	-0.300276	-0.00534368	0.114851	0.154147	0.281745	0.225358	-0.393689	0.121924	1.89264	2.33107	0.980789			1	1							alcohol metabolic process;amine metabolic process;behavior;biological regulation;cell communication;cell differentiation;cell-cell signaling;cellular aromatic compound metabolic process;cellular homeostasis;cellular ion homeostasis;cellular metabolic process;cellular nitrogen compound metabolic process;cellular process;developmental process;establishment of localization;heterocycle metabolic proc…	cell part;cell projection;cell surface;cytoplasmic membrane-bounded vesicle;endoplasmic reticulum;intracellular membrane-bounded organelle;intracellular organelle;macromolecular complex;membrane;neuron projection;organelle;plasma membrane;protein complex;receptor complex;vesicle	Alzheimer's disease;Amyotrophic lateral sclerosis (ALS);Calcium signaling pathway;Long-term potentiation;Neuroactive ligand-receptor interaction;Systemic lupus erythematosus	PSD95-FYN-NR2A complex
P13671	C6	CO6_HUMAN	Complement component C6	-0.139189	-0.217935	-0.0767763	-0.127094	0.57204	0.54952	0.11586	0.0711351	0.175605	0.178479	0.108919	0.0479631	-0.132508	0.257476	0.120268	1.76464	1.02541	1.58404	5	5	29	82	14	31	10	13			biological regulation;cell death;cellular process;death;developmental process;embryo development;immune system process;macromolecule metabolic process;metabolic process;primary metabolic process;protein metabolic process;response to stimulus;response to stress	cell part;extracellular organelle;extracellular region;macromolecular complex;organelle;protein complex;vesicle	Complement and coagulation cascades;Prion diseases;Systemic lupus erythematosus
Q16678	CYP1B1	CP1B1_HUMAN	Cytochrome P450 1B1	0.100767	-0.249839	0.083384	-0.21621	0.0257677	-0.313322	-0.228641	-0.555386	0.556101	0.218048	0.116235	-0.252746	-0.0593054	-0.216082	0.119593	0.293671	0.952589	0.388373							1	1			alcohol metabolic process;anatomical structure formation involved in morphogenesis;anatomical structure morphogenesis;biological adhesion;biological regulation;biosynthetic process;catabolic process;cell adhesion;cell motility;cellular aldehyde metabolic process;cellular aromatic compound metabolic process;cellular component movement;cellular component organization;cellular ketone metabolic proce…	cell part;intracellular membrane-bounded organelle;intracellular organelle;membrane;mitochondrion;organelle	Metabolism of xenobiotics by cytochrome P450;Steroid hormone biosynthesis;Tryptophan metabolism
Q9UHP3	USP25	UBP25_HUMAN	Ubiquitin carboxyl-terminal hydrolase 25	0.163309	0.466285	-0.0215724	0.241943	1.97363	2.23169	1.72406	2.00806	0.0128389	0.319555	-0.0442191	0.2699	0.176773	1.64289	0.11805	0.899032	3.50349	0.652672			1	1							biological regulation;catabolic process;cellular metabolic process;cellular process;macromolecule metabolic process;macromolecule modification;metabolic process;primary metabolic process;protein metabolic process;protein modification by small protein conjugation or removal;protein modification process;proteolysis;proteolysis involved in cellular protein catabolic process	cell part;cytoplasm;intracellular membrane-bounded organelle;intracellular organelle;nucleus;organelle
O14513	NCKAP5	NCKP5_HUMAN	Nck-associated protein 5	-0.8563	-0.206681	-0.841359	-0.231201	-0.950411	-0.34571	-0.213295	0.417349	-0.269156	0.384203	-0.0589514	0.601811	-0.391453	-0.174893	0.117571	1.21628	0.395542	0.327828			1	1
Q9NTK1	DEPP	DEPP_HUMAN	Protein DEPP	-0.19516	0.397893	-0.112596	0.440996	-0.301534	0.246602	-0.209629	0.36445	-0.177965	0.418827	-0.106421	0.497775	0.0995985	0.0187811	0.117128	0.315449	0.0510051	0.364192			1	1								cell part;intracellular membrane-bounded organelle;intracellular organelle;mitochondrion;organelle
P01777		HV316_HUMAN	Ig heavy chain V-III region TEI	-0.0854871	0.0783145	-0.186793	-0.0497709	0	0.261058	0.125727	0.249634	-0.0635733	0.364215	0.0214052	0.237925	-0.0549213	0.141741	0.117041	0.459909	1.09399	0.604395							1	7			biological regulation;cellular component organization;cellular membrane organization;cellular process;endocytosis;establishment of localization;immune system process;macromolecule metabolic process;membrane invagination;membrane organization;metabolic process;primary metabolic process;protein metabolic process;response to stimulus;response to stress;transport;vesicle-mediated transport	cell part;extracellular region;membrane;plasma membrane
P34998	CRHR1	CRFR1_HUMAN	Corticotropin-releasing factor receptor 1	0.24466	0.0869727	0.318998	0.121849	-0.0830566	-0.285662	0.246675	0.0700117	-0.196262	-0.35021	0.703977	0.557432	0.174331	-0.0106079	0.116892	1.42957	0.038237	0.261482			1	1							anatomical structure development;behavior;biological regulation;cell differentiation;cellular homeostasis;cellular ion homeostasis;cellular process;developmental process;establishment of localization;homeostatic process;hormone transport;immune system process;multicellular organismal process;multi-organism process;neurological system process;regulation of transport;response to abiotic stimulus;re…	apical part of cell;cell body;cell part;cell projection;endosome;intracellular membrane-bounded organelle;intracellular organelle;membrane;neuron projection;neuronal cell body;organelle;plasma membrane;vesicle	Long-term depression;Neuroactive ligand-receptor interaction
P15169	CPN1	CBPN_HUMAN	Carboxypeptidase N catalytic chain	-0.00158138	0.144876	-0.0766368	0.184038	-0.173868	0.0017842	-0.233804	-0.04118	0.132907	0.280603	-0.0291569	0.141231	0.055834	-0.100646	0.116623	0.418485	0.865655	0.88714	1	1	3	3	7	18	4	9		720	catabolic process;cellular metabolic process;cellular process;metabolic process;peptide metabolic process;response to chemical stimulus;response to endogenous stimulus;response to stimulus	extracellular space
Q9BZR6	RTN4R	RTN4R_HUMAN	Reticulon-4 receptor	0.266096	0.0685968	0.0680923	-0.064318	0.0449967	-0.0550958	0.279457	0.0981753	0.229916	0.0296064	0.216675	0.0376684	0.0744739	0.0805805	0.115769	0.519574	0.550612	0.995725	1	6									anatomical structure morphogenesis;biological regulation;cellular component morphogenesis;cellular component organization;cellular process;developmental process;response to stimulus;signal transduction	cell part;cell surface;endoplasmic reticulum;extracellular organelle;intracellular membrane-bounded organelle;intracellular organelle;membrane;organelle;plasma membrane;site of polarized growth;vesicle		LINGO-1-Nogo-66-p75 signaling complex;NgR-TROY-LINGO1 complex;TAJ-NgR1-LINGO-1 signaling complex
Q02241	KIF23	KIF23_HUMAN	Kinesin-like protein KIF23	0.266096	0.0685968	0.0680923	-0.064318	0.0449967	-0.0550958	0.279457	0.0981753	0.229916	0.0296064	0.216675	0.0376684	0.0744739	0.0805805	0.115769	0.519574	0.550612	0.995725	1	4									biological regulation;cell cycle;cellular component assembly;cellular component movement;cellular component organization;cellular macromolecular complex assembly;cellular process;coagulation;cytokinesis;immune system process;macromolecular complex assembly;metabolic process;mitotic cell cycle;multicellular organismal process;protein complex assembly;regulation of body fluid levels	cell part;centrosome;cytosol;intracellular membrane-bounded organelle;intracellular non-membrane-bounded organelle;intracellular organelle;macromolecular complex;microtubule organizing center;midbody;nucleoplasm;nucleus;organelle;protein complex		CEN complex
Q8NDY8	TMEM52	TMM52_HUMAN	Transmembrane protein 52	0.266096	0.0685968	0.0680923	-0.064318	0.0449967	-0.0550958	0.279457	0.0981753	0.229916	0.0296064	0.216675	0.0376684	0.0744739	0.0805805	0.115769	0.519574	0.550612	0.995725	1	3										cell part
Q15751	HERC1	HERC1_HUMAN	Probable E3 ubiquitin-protein ligase HERC1	0.266096	0.0685968	0.0680923	-0.064318	0.0449967	-0.0550958	0.279457	0.0981753	0.229916	0.0296064	0.216675	0.0376684	0.0744739	0.0805805	0.115769	0.519574	0.550612	0.995725	1	2									biological regulation;cell differentiation;cellular component organization;cellular process;developmental process;establishment of localization;multicellular organismal process;neurological system process;transport	cell part;cytoplasm;cytosol;Golgi apparatus;intracellular membrane-bounded organelle;intracellular organelle;membrane;organelle	Ubiquitin mediated proteolysis
Q96AY4	TTC28	TTC28_HUMAN	Tetratricopeptide repeat protein 28	0.266096	0.0685968	0.0680923	-0.064318	0.0449967	-0.0550958	0.279457	0.0981753	0.229916	0.0296064	0.216675	0.0376684	0.0744739	0.0805805	0.115769	0.519574	0.550612	0.995725	1	2									biological regulation;cell division;cellular component organization;cellular process;mitosis;nuclear division;organelle fission;organelle organization;regulation of cell cycle;regulation of mitotic cell cycle	cell part;centrosome;cytoplasm;intracellular non-membrane-bounded organelle;intracellular organelle;microtubule organizing center;midbody;organelle
P04066	FUCA1	FUCO_HUMAN	Tissue alpha-L-fucosidase	0.266096	0.0685968	0.0680923	-0.064318	0.0449967	-0.0550958	0.279457	0.0981753	0.229916	0.0296064	0.216675	0.0376684	0.0744739	0.0805805	0.115769	0.519574	0.550612	0.995725	1	1								3.9	alcohol metabolic process;amine metabolic process;carbohydrate metabolic process;catabolic process;cellular metabolic process;cellular process;macromolecule metabolic process;metabolic process;nitrogen compound metabolic process;polysaccharide metabolic process;primary metabolic process;small molecule metabolic process	cell part;cytoplasm;extracellular organelle;intracellular membrane-bounded organelle;intracellular organelle;lysosome;organelle;vacuole;vesicle	Other glycan degradation
P13726	F3	TF_HUMAN	Tissue factor	0.266096	0.0685968	0.0680923	-0.064318	0.0449967	-0.0550958	0.279457	0.0981753	0.229916	0.0296064	0.216675	0.0376684	0.0744739	0.0805805	0.115769	0.519574	0.550612	0.995725	1	1									biological regulation;cellular process;coagulation;macromolecule metabolic process;metabolic process;multicellular organismal process;primary metabolic process;protein maturation;protein metabolic process;regulation of body fluid levels;response to chemical stimulus;response to stimulus;signal transduction	cell part;cell surface;extracellular matrix;extracellular organelle;extracellular space;membrane;organelle;plasma membrane;vesicle	Complement and coagulation cascades	TF-FVIIa-FXa-TFPI complex
Q8NGY3	OR6K3	OR6K3_HUMAN	Olfactory receptor 6K3	0.266096	0.0685968	0.0680923	-0.064318	0.0449967	-0.0550958	0.279457	0.0981753	0.229916	0.0296064	0.216675	0.0376684	0.0744739	0.0805805	0.115769	0.519574	0.550612	0.995725	1	1									biological regulation;cellular process;detection of stimulus;response to chemical stimulus;response to stimulus;signal transduction	cell part;membrane;plasma membrane	Olfactory transduction
O43525	KCNQ3	KCNQ3_HUMAN	Potassium voltage-gated channel subfamily KQT member 3	0.266096	0.0685968	0.0680923	-0.064318	0.0449967	-0.0550958	0.279457	0.0981753	0.229916	0.0296064	0.216675	0.0376684	0.0744739	0.0805805	0.115769	0.519574	0.550612	0.995725	1	1									biological regulation;cell communication;cell-cell signaling;cellular homeostasis;cellular ion homeostasis;cellular process;establishment of localization;homeostatic process;ion transport;locomotion;response to chemical stimulus;response to external stimulus;response to stimulus;signaling;transmembrane transport;transport	cell part;macromolecular complex;membrane;plasma membrane;protein complex
P28062	PSMB8	PSB8_HUMAN	Proteasome subunit beta type-8	0.266096	0.0685968	0.0680923	-0.064318	0.0449967	-0.0550958	0.279457	0.0981753	0.229916	0.0296064	0.216675	0.0376684	0.0744739	0.0805805	0.115769	0.519574	0.550612	0.995725	1	1									biological regulation;catabolic process;cell cycle;cell death;cell differentiation;cellular metabolic process;cellular nitrogen compound metabolic process;cellular process;death;developmental process;immune system process;macromolecule metabolic process;macromolecule modification;metabolic process;mitotic cell cycle;nitrogen compound metabolic process;primary metabolic process;protein metabolic p…	cell part;cytoplasm;cytosol;extracellular organelle;intracellular membrane-bounded organelle;intracellular organelle;macromolecular complex;nucleoplasm;nucleus;organelle;proteasome complex;protein complex;vesicle	Proteasome
Q9P1Z0	ZBTB4	ZBTB4_HUMAN	Zinc finger and BTB domain-containing protein 4	0.266096	0.0685968	0.0680923	-0.064318	0.0449967	-0.0550958	0.279457	0.0981753	0.229916	0.0296064	0.216675	0.0376684	0.0744739	0.0805805	0.115769	0.519574	0.550612	0.995725	1	1									biological regulation;cellular process;response to DNA damage stimulus;response to stimulus;response to stress	cell part;intracellular membrane-bounded organelle;intracellular organelle;nucleus;organelle
P46100	ATRX	ATRX_HUMAN	Transcriptional regulator ATRX	0.266096	0.0685968	0.0680923	-0.064318	0.0449967	-0.0550958	0.279457	0.0981753	0.229916	0.0296064	0.216675	0.0376684	0.0744739	0.0805805	0.115769	0.519574	0.550612	0.995725	1	1									anatomical structure development;biological regulation;biosynthetic process;cell development;cellular component assembly;cellular component organization;cellular macromolecular complex assembly;cellular metabolic process;cellular nitrogen compound metabolic process;cellular process;chromatin modification;chromatin organization;chromosome organization;developmental process;DNA geometric change;DNA…	cell part;chromatin remodeling complex;intracellular membrane-bounded organelle;intracellular organelle;macromolecular complex;nucleoplasm;nucleus;organelle;protein complex		ATRX-DAXX complex
Q9H6R7	C2orf44	CB044_HUMAN	WD repeat and coiled-coil-containing protein C2orf44	0.266096	0.0685968	0.0680923	-0.064318	0.0449967	-0.0550958	0.279457	0.0981753	0.229916	0.0296064	0.216675	0.0376684	0.0744739	0.0805805	0.115769	0.519574	0.550612	0.995725	1	1									cellular component assembly;cellular component organization;macromolecular complex assembly;protein complex assembly
Q8WWI1	LMO7	LMO7_HUMAN	LIM domain only protein 7	0.266096	0.0685968	0.0680923	-0.064318	0.0449967	-0.0550958	0.279457	0.0981753	0.229916	0.0296064	0.216675	0.0376684	0.0744739	0.0805805	0.115769	0.519574	0.550612	0.995725	1	1									biological regulation;cellular metabolic process;cellular process;macromolecule metabolic process;macromolecule modification;metabolic process;primary metabolic process;protein metabolic process;protein modification by small protein conjugation or removal;protein modification process	cell part;cytoplasm;intracellular membrane-bounded organelle;intracellular organelle;macromolecular complex;nucleus;organelle;protein complex;ubiquitin ligase complex	Adherens junction	Emerin complex 1;Emerin regulatory complex
Q99570	PIK3R4	PI3R4_HUMAN	Phosphoinositide 3-kinase regulatory subunit 4	0.266096	0.0685968	0.0680923	-0.064318	0.0449967	-0.0550958	0.279457	0.0981753	0.229916	0.0296064	0.216675	0.0376684	0.0744739	0.0805805	0.115769	0.519574	0.550612	0.995725	1	1									autophagy;biological regulation;biosynthetic process;catabolic process;cell communication;cellular component organization;cellular lipid metabolic process;cellular metabolic process;cellular process;endosome transport;establishment of localization;immune system process;lipid metabolic process;macromolecule metabolic process;macromolecule modification;metabolic process;organelle organization;perox…	cell part;cytosol;endosome;intracellular membrane-bounded organelle;intracellular organelle;macromolecular complex;membrane;nuclear pore;organelle;phosphatidylinositol 3-kinase complex;protein complex	Regulation of autophagy	Phosphatidylinositol 3-kinase complex (PIK3C3, PIK3R4)
Q9H9S3	SEC61A2	S61A2_HUMAN	Protein transport protein Sec61 subunit alpha isoform 2	0.266096	0.0685968	0.0680923	-0.064318	0.0449967	-0.0550958	0.279457	0.0981753	0.229916	0.0296064	0.216675	0.0376684	0.0744739	0.0805805	0.115769	0.519574	0.550612	0.995725	1	1									biological regulation;cellular metabolic process;cellular process;establishment of localization;immune system process;macromolecule metabolic process;metabolic process;primary metabolic process;protein metabolic process;protein transport;response to chemical stimulus;response to stimulus;response to stress;signal transduction;transport	cell part;cytosol;membrane	Phagosome;Protein export;Protein processing in endoplasmic reticulum;Vibrio cholerae infection
P01604		KV112_HUMAN	Ig kappa chain V-I region Kue	0.0835732	0.0335436	0.0696784	0.00155445	0.106208	0.0360855	0.199031	0.142198	0.180541	0.122059	0.135157	0.0498863	0.0454091	0.113159	0.115647	1.07525	1.41706	1.6889	1	6	1	17	1	5	1	12		320000	biological regulation;cellular component organization;cellular membrane organization;cellular process;endocytosis;establishment of localization;immune system process;macromolecule metabolic process;membrane invagination;membrane organization;metabolic process;primary metabolic process;protein metabolic process;response to stimulus;response to stress;transport;vesicle-mediated transport	cell part;extracellular region;membrane;plasma membrane
P20774	OGN	MIME_HUMAN	Mimecan	0.618348	0.256938	0.420685	0.110287	0.244215	-0.105679	0.408774	0.0712244	0.316646	-0.0322107	0.324363	-0.0554236	0.288542	0.126582	0.114279	1.31323	0.589718	0.552367							1	1		16	amine metabolic process;biological regulation;biosynthetic process;carbohydrate metabolic process;catabolic process;cellular metabolic process;cellular process;macromolecule metabolic process;metabolic process;nitrogen compound metabolic process;polysaccharide metabolic process;primary metabolic process;small molecule metabolic process;sulfur compound metabolic process	cell part;extracellular matrix;extracellular organelle;extracellular region;extracellular space;organelle;proteinaceous extracellular matrix;vesicle
Q9BXM0	PRX	PRAX_HUMAN	Periaxin	-0.0234093	0.110666	0.0238984	0.223063	0.247621	0.479104	-0.0473553	0.102938	0.0029845	0.13425	0.107172	0.25974	0.0753886	0.159769	0.114	0.656467	0.746465	1.01341	1	1									cellular process	cell part;cytoplasm;intracellular membrane-bounded organelle;intracellular organelle;membrane;nucleus;organelle;plasma membrane
Q06033	ITIH3	ITIH3_HUMAN	Inter-alpha-trypsin inhibitor heavy chain H3	0.121799	0.148246	0.15568	0.18335	0.108866	0.151867	0.0652007	0.201865	0.0546203	0.109041	0.142832	0.17094	0.14851	0.124655	0.113671	2.90811	1.69096	1.75721	20	68	13	46	1	2	4	5	150000	2000	amine metabolic process;biological regulation;carbohydrate metabolic process;macromolecule metabolic process;metabolic process;nitrogen compound metabolic process;polysaccharide metabolic process;primary metabolic process	extracellular organelle;extracellular region;organelle;vesicle
Q96DR8	MUCL1	MUCL1_HUMAN	Mucin-like protein 1	-0.135488	-0.0583616	-0.536086	-0.39387	2.81429	2.98882	-0.12227	-0.0289253	-0.081779	-0.00746202	0.270685	0.366305	-0.229813	0.519333	0.112669	1.06657	0.700985	0.532869	1	1									carbohydrate metabolic process;cellular metabolic process;cellular process;macromolecule metabolic process;macromolecule modification;metabolic process;primary metabolic process;protein glycosylation;protein metabolic process;protein modification process	cell part;extracellular region;membrane
P12830	CDH1	CADH1_HUMAN	Cadherin-1;E-Cad/CTF1;E-Cad/CTF2;E-Cad/CTF3	0.168728	0.189767	0.205341	0.203681	-0.00143313	-0.00831661	-0.149368	-0.132789	0.115432	0.139904	0.0933342	0.109302	0.188683	-0.067635	0.112322	3.72496	0.791179	2.88811			1	1	2	2			7030	10	anatomical structure development;anatomical structure formation involved in morphogenesis;anatomical structure morphogenesis;biological adhesion;biological regulation;cell adhesion;cell death;cell development;cell differentiation;cell junction organization;cell morphogenesis;cellular component assembly;cellular component disassembly;cellular component morphogenesis;cellular component organization…	apical part of cell;cell part;cell surface;cytoplasm;cytoskeleton;endosome;extracellular organelle;extracellular region;intracellular membrane-bounded organelle;intracellular non-membrane-bounded organelle;intracellular organelle;macromolecular complex;membrane;organelle;plasma membrane;protein complex;vesicle	Adherens junction;Bacterial invasion of epithelial cells;Bladder cancer;Cell adhesion molecules (CAMs);Endometrial cancer;Melanoma;Pathogenic Escherichia coli infection;Pathways in cancer;Thyroid cancer	CDH1-CKS1B complex;CDH1-SKP2 complex;Cell-cell junction complex (CDH1-CTNNB1);ITGAE-ITGB7-CDH1 complex;Polycystin-1 multiprotein complex (ACTN1, CDH1, SRC, JUP, VCL, CTNNB1, PXN, BCAR1, PKD1, PTK2, TLN1);Polycystin-1-E-cadherin-beta-catenin complex;Polycystin-1-E-cadherin-beta-catenin-Flotillin-2 complex;SDCBP-CTNNB1-CTNNA1-CDH1 complex;SMAD3-HEF1-APC10-CDH1 complex
P62937	PPIA	PPIA_HUMAN	Peptidyl-prolyl cis-trans isomerase A;Peptidyl-prolyl cis-trans isomerase A, N-terminally processed	0.497134	0.737104	0.269879	0.560861	0.177813	0.4293	-0.133067	0.130764	0.126378	0.378901	-0.0957262	0.125868	0.432702	0.122887	0.112109	1.89316	0.551676	0.582687							1	1		140	biological regulation;biosynthetic process;cell activation;cell motility;cellular component assembly;cellular component movement;cellular component organization;cellular metabolic process;cellular nitrogen compound metabolic process;cellular process;coagulation;DNA metabolic process;DNA replication;establishment of localization;exocytosis;immune system process;interspecies interaction between org…	cell part;cytosol;extracellular organelle;extracellular region;extracellular space;intracellular membrane-bounded organelle;intracellular organelle;membrane;nucleus;organelle;vesicle		AIF-CYPA-DNA complex
Q9Y2G4	ANKRD6	ANKR6_HUMAN	Ankyrin repeat domain-containing protein 6	0.0983555	-0.0568496	0.132309	0.00668065	0.101967	-0.0099977	0.189269	0.0471999	0.155137	9.09042e-05	0.248183	0.0915817	0.0415414	0.07569	0.112034	0.429197	0.828988	1.00542	1	1			1	1					biological regulation	cell part;cytoplasm;intracellular membrane-bounded organelle;intracellular organelle;nucleus;organelle
P08709	F7	FA7_HUMAN	Coagulation factor VII;Factor VII heavy chain;Factor VII light chain	-0.0840185	-0.0689018	-0.0362298	-0.0387426	-0.317076	-0.330775	-0.232315	-0.265155	0.0698857	0.0808567	0.20334	0.119781	-0.0556729	-0.273797	0.111708	1.78356	2.95817	1.52876	3	3					1	2		29	anatomical structure morphogenesis;biological regulation;cellular metabolic process;cellular process;coagulation;developmental process;macromolecule metabolic process;macromolecule modification;metabolic process;multicellular organismal process;peptidyl-amino acid modification;primary metabolic process;protein metabolic process;protein modification process;proteolysis;regulation of body fluid lev…	cell part;extracellular region;extracellular space;membrane;organelle;plasma membrane;vesicle	Complement and coagulation cascades	TF-FVIIa-FXa-TFPI complex
Q3MII6	TBC1D25	TBC25_HUMAN	TBC1 domain family member 25	-0.0110592	-0.0491703	0.0181646	0.0451426	-0.257789	-0.198493	-0.432329	-0.454223	0.322395	0.281474	-0.0272692	-0.0468874	0.000739521	-0.297915	0.11067	0.0123179	1.8807	0.567592	1	1									autophagy;biological regulation;catabolic process;cellular metabolic process;cellular process;metabolic process	cell part;intracellular membrane-bounded organelle;intracellular organelle;organelle;vacuole;vesicle
Q8WZ75	ROBO4	ROBO4_HUMAN	Roundabout homolog 4	0.22243	0.10149	0.0411909	0.0061626	0.0227381	-0.0201403	0.268095	0.209499	0.150103	0.0687442	0.143641	0.0963007	0.0847692	0.105279	0.110402	0.83696	0.731611	2.01141	1	2	1	2	2	7	1	13			anatomical structure formation involved in morphogenesis;biological regulation;cell differentiation;cellular process;developmental process	cell part;extracellular organelle;organelle;vesicle
P48740	MASP1	MASP1_HUMAN	Mannan-binding lectin serine protease 1;Mannan-binding lectin serine protease 1 heavy chain;Mannan-binding lectin serine protease 1 light chain	-0.118256	-0.0997418	-0.098869	-0.0805326	0.101765	0.0933516	-0.0969635	-0.0406627	0.140054	0.178943	0.0504046	0.0919004	-0.0978426	0.01308	0.109205	2.99748	0.102317	1.58523			2	3	2	7	1	1		240	biological regulation;cellular component organization;cellular membrane organization;cellular process;endocytosis;establishment of localization;immune system process;macromolecule metabolic process;membrane invagination;membrane organization;metabolic process;primary metabolic process;protein metabolic process;response to stimulus;response to stress;transport;vesicle-mediated transport	extracellular region;extracellular space	Complement and coagulation cascades;Staphylococcus aureus infection
P02748	C9	CO9_HUMAN	Complement component C9;Complement component C9a;Complement component C9b	-0.0791685	-0.0330099	0.0175206	0.0631801	0.151064	0.182126	-0.0233778	0.0128713	0.0999516	0.140314	0.0731424	0.136558	-0.00741233	0.0732631	0.109011	0.0888177	0.680197	2.23094	15	36	13	30	9	19	7	10	53000	5200	biological regulation;cell killing;immune system process;interspecies interaction between organisms;killing of cells of other organism;macromolecule metabolic process;metabolic process;multi-organism process;primary metabolic process;protein metabolic process;response to stimulus;response to stress	cell part;cytoplasm;extracellular organelle;extracellular region;macromolecular complex;membrane;organelle;plasma membrane;protein complex;vesicle	Amoebiasis;Complement and coagulation cascades;Prion diseases;Systemic lupus erythematosus
Q08380	LGALS3BP	LG3BP_HUMAN	Galectin-3-binding protein	0.030979	-0.00461099	0.0719299	0.045452	-0.048677	-0.0693756	0.0449959	0.094083	0.11098	0.0467263	0.202873	0.102626	0.0348262	0.00487918	0.108767	0.959827	0.0455201	1.42871	8	21	6	14	2	2	2	3	9100	440	biological adhesion;biological regulation;cell adhesion;cellular component organization;cellular membrane organization;cellular process;endocytosis;establishment of localization;membrane invagination;membrane organization;response to stimulus;response to stress;signal transduction;transport;vesicle-mediated transport	cell part;extracellular matrix;extracellular organelle;extracellular space;membrane;organelle;proteinaceous extracellular matrix;vesicle
P01620		KV302_HUMAN	Ig kappa chain V-III region SIE	0.129202	0.0487743	0.0863708	-0.0209671	0.131928	0.0257882	0.115068	0.0505744	0.149913	0.0620299	0.213519	0.043402	0.0572027	0.0769348	0.10861	0.818283	1.30204	1.22463					3	19					biological regulation;cellular component organization;cellular membrane organization;cellular process;endocytosis;establishment of localization;immune system process;macromolecule metabolic process;membrane invagination;membrane organization;metabolic process;primary metabolic process;protein metabolic process;response to stimulus;response to stress;transport;vesicle-mediated transport	cell part;extracellular organelle;extracellular region;membrane;organelle;plasma membrane;vesicle
A6NK25				0.826468	1.15514	0.311297	0.634037	-0.0171304	0.300619	0.0307768	0.369508	-0.11368	0.218125	0.0544535	0.361845	0.540686	0.143339	0.107999	1.59246	0.759603	0.531006					1	1
P02545	LMNA	LMNA_HUMAN	Lamin-A/C;Prelamin-A/C	0.194435	-0.0411763	0.389694	0.18366	0.314955	0.122585	0.366428	0.143953	0.251834	0.016382	0.229065	-0.00794162	0.154445	0.211232	0.107588	0.882052	1.5206	0.763874	1	1			1	1				7.5	anatomical structure development;biological regulation;cell cycle;cell death;cell development;cellular component disassembly;cellular component organization;cellular localization;cellular membrane organization;cellular metabolic process;cellular process;cytoskeleton organization;death;developmental process;establishment of localization;establishment or maintenance of cell polarity;localization;ma…	cell part;cytoplasm;cytosol;intracellular membrane-bounded organelle;intracellular organelle;macromolecular complex;membrane;nuclear envelope;nucleoplasm;nucleus;organelle;protein complex	Arrhythmogenic right ventricular cardiomyopathy (ARVC);Dilated cardiomyopathy;Hypertrophic cardiomyopathy (HCM)	CTCF-nucleophosmin-PARP-HIS-KPNA-LMNA-TOP complex;Emerin architectural complex;Emerin complex 24
Q9UK55	SERPINA10	ZPI_HUMAN	Protein Z-dependent protease inhibitor	-0.010384	0.109028	-0.0590572	0.128995	-0.0486052	0.0704119	-0.140106	-0.0128927	0.034178	0.196516	0.0534641	0.177764	0.0386188	-0.0301673	0.106584	0.372567	0.295369	1.15649	3	6	5	8	4	6	1	1		360	biological regulation;coagulation;multicellular organismal process;regulation of body fluid levels	extracellular organelle;extracellular space;organelle;vesicle
Q9NYQ7	CELSR3	CELR3_HUMAN	Cadherin EGF LAG seven-pass G-type receptor 3	-0.19382	-0.126011	-0.0207734	0.00757367	0.0346419	0.0575325	0.214341	0.263174	-0.064659	0.00688865	0.235953	0.314904	-0.0761412	0.127917	0.104379	0.762357	1.06153	0.574441			1	1							anatomical structure formation involved in morphogenesis;biological adhesion;biological regulation;cell adhesion;cell motility;cell recognition;cellular component assembly;cellular component movement;cellular component organization;cellular process;developmental process;locomotion;response to stimulus;signal transduction	cell part;membrane;plasma membrane
P03952	KLKB1	KLKB1_HUMAN	Plasma kallikrein;Plasma kallikrein heavy chain;Plasma kallikrein light chain	-0.322524	-0.240117	-0.260686	-0.177938	0.153313	0.209666	0.0206764	0.0518888	0.181342	0.219412	0.0160053	0.0412661	-0.236232	0.100092	0.104012	2.45062	1.04873	0.966811	4	4	3	5	15	40	15	38	50000	2600	biological regulation;cellular component disassembly;cellular component organization;cellular process;coagulation;extracellular matrix organization;extracellular structure organization;macromolecule metabolic process;metabolic process;multicellular organismal process;primary metabolic process;protein maturation;protein metabolic process;proteolysis;regulation of body fluid levels;response to stim…	cell part;extracellular organelle;extracellular region;extracellular space;membrane;organelle;plasma membrane;vesicle	Complement and coagulation cascades
A6NM36	LRRC30	LRC30_HUMAN	Leucine-rich repeat-containing protein 30	-0.278745	-0.457132	-0.026553	-0.139851	0.0622274	-0.0187525	0.182508	0.0203387	0.100713	-0.0804839	0.311352	0.151458	-0.190249	0.0566446	0.103976	1.02997	0.59787	0.635463	1	1
Q86X27	RALGPS2	RGPS2_HUMAN	Ras-specific guanine nucleotide-releasing factor RalGPS2	0.102235	-0.0551923	0.294037	0.142385	0.263158	0.0890292	0.145696	-0.00928896	0.175355	0.0260732	0.206359	0.0453147	0.105696	0.109674	0.103845	0.719622	0.91738	1.05493			1	1			2	3			biological regulation;cellular process;response to stimulus;signal transduction	cell part;cytoplasm;membrane;plasma membrane
P07225	PROS1	PROS_HUMAN	Vitamin K-dependent protein S	0.0398967	0.0312272	0.143955	0.1748	0.0926847	0.12199	0.100464	0.0845282	0.0816003	0.108684	0.137087	0.0958553	0.0908663	0.0983345	0.103367	1.12557	2.94892	2.53321	24	46	17	26	7	19	10	20	25000	1700	biological regulation;cell activation;cell motility;cellular component movement;cellular metabolic process;cellular process;coagulation;establishment of localization;exocytosis;immune system process;locomotion;macromolecule metabolic process;macromolecule modification;metabolic process;multicellular organismal process;peptidyl-amino acid modification;primary metabolic process;protein metabolic pr…	cell part;extracellular organelle;extracellular region;extracellular space;membrane;organelle;plasma membrane;vesicle	Complement and coagulation cascades
P02656	APOC3	APOC3_HUMAN	Apolipoprotein C-III	0.0142623	0.0359251	-0.0688899	-0.0660494	-0.290497	-0.274106	0.367483	0.329841	0.0217896	-0.0306641	0.266018	0.211431	-0.020099	0.0243137	0.102421	0.308745	0.0618782	0.695439	2	4	1	1			5	71	120000	170000	alcohol metabolic process;biological regulation;catabolic process;cellular component assembly;cellular component organization;cellular homeostasis;cellular lipid metabolic process;cellular metabolic process;cellular process;detection of stimulus;establishment of localization;glycerol ether metabolic process;homeostatic process;lipid metabolic process;lipid transport;macromolecular complex assembl…	cell part;endosome;extracellular organelle;extracellular region;extracellular space;intracellular membrane-bounded organelle;intracellular organelle;macromolecular complex;organelle;vesicle	PPAR signaling pathway
P10586	PTPRF	PTPRF_HUMAN	Receptor-type tyrosine-protein phosphatase F	0.323174	0.0544966	0.260044	-0.0480947	-0.00155159	-0.315147	0.0435555	-0.244097	0.24551	-0.0194278	0.251441	-0.00609391	0.125598	-0.10987	0.102401	0.725672	0.619815	0.664938			1	1						35	biological adhesion;biological regulation;cell adhesion;cell motility;cellular component movement;cellular metabolic process;cellular process;locomotion;macromolecule metabolic process;macromolecule modification;metabolic process;phosphorus metabolic process;primary metabolic process;protein dephosphorylation;protein metabolic process;protein modification process;response to stimulus;signal trans…	cell part;extracellular organelle;organelle;vesicle	Adherens junction;Cell adhesion molecules (CAMs);Insulin signaling pathway
P15907	ST6GAL1	SIAT1_HUMAN	Beta-galactoside alpha-2,6-sialyltransferase 1	0.0475904	-0.201699	-0.315213	-0.51349	0.0556608	-0.182112	0.199103	-0.026325	0.23675	1.42254e-05	0.246476	-0.0211891	-0.199084	0.00999087	0.100804	0.897086	0.0488754	0.674637							1	1			alcohol metabolic process;biosynthetic process;carbohydrate metabolic process;cellular ketone metabolic process;cellular metabolic process;cellular process;immune system process;macromolecule metabolic process;macromolecule modification;metabolic process;oligosaccharide metabolic process;organic acid metabolic process;peptidyl-amino acid modification;primary metabolic process;protein glycosylatio…	cell part;extracellular organelle;membrane;organelle;vesicle	N-Glycan biosynthesis;Other types of O-glycan biosynthesis
P01011	SERPINA3	AACT_HUMAN	Alpha-1-antichymotrypsin;Alpha-1-antichymotrypsin His-Pro-less	0.128433	0.191773	0.134305	0.215999	0.0489564	0.0878778	-0.0353685	0.0363781	0.088406	0.141832	0.0647878	0.12084	0.160703	0.0327745	0.100535	2.35486	0.56405	2.0513	20	74	17	52	11	57	10	33	450000	110000	biological regulation;homeostatic process;multicellular organismal process;response to stimulus;response to stress	cell part;extracellular organelle;extracellular region;extracellular space;intracellular;intracellular membrane-bounded organelle;intracellular organelle;nucleus;organelle;vesicle		SERPINA3-CTSG complex
O76003	GLRX3	GLRX3_HUMAN	Glutaredoxin-3	-0.0242568	0.312125	0.0596638	0.39011	-0.225807	0.0996478	-0.354173	-0.00773611	-0.134452	0.205057	0.0452136	0.36031	0.15392	-0.101205	0.0981804	0.797127	0.493824	0.463494					1	1					biological regulation;cellular homeostasis;cellular process;homeostatic process	cell cortex;cell part;extracellular organelle;organelle;vesicle
P02788	LTF	TRFL_HUMAN	Kaliocin-1;Lactoferricin-H;Lactoferroxin-A;Lactoferroxin-B;Lactoferroxin-C;Lactotransferrin	0.0223302	-0.0655759	0.395983	0.285379	-0.0849809	-0.200809	0.256346	0.163979	0.070743	-0.0137294	0.234268	0.141291	0.131086	0.0277364	0.0978414	0.623783	0.112127	0.878669			1	1	2	2			265	360000	anatomical structure morphogenesis;biological regulation;biosynthetic process;cellular component organization;cellular homeostasis;cellular ion homeostasis;cellular metabolic process;cellular nitrogen compound metabolic process;cellular process;developmental process;establishment of localization;homeostatic process;immune system process;interspecies interaction between organisms;ion transport;mac…	cell part;cytoplasm;cytoplasmic membrane-bounded vesicle;extracellular organelle;extracellular region;extracellular space;intracellular membrane-bounded organelle;intracellular organelle;nucleus;organelle;vesicle
P0CW18	PRSS56	PRS56_HUMAN	Serine protease 56	0.284872	0.0924188	0.175868	-0.0225197	0.13234	-0.0710395	0.163836	-0.0185618	0.260352	0.071028	0.162588	-0.0511499	0.117393	0.0463532	0.0977319	0.872831	0.364325	0.712418					1	1					anatomical structure development;developmental process;macromolecule metabolic process;metabolic process;primary metabolic process;protein metabolic process;proteolysis	cell part;endoplasmic reticulum;intracellular membrane-bounded organelle;intracellular organelle;organelle
Q86UP3	ZFHX4	ZFHX4_HUMAN	Zinc finger homeobox protein 4	0.0299165	0.0287482	0.0952323	0.0963862	0.258295	0.237565	0.0820334	0.111385	0.0825897	0.0477174	0.161699	0.115789	0.0602577	0.158305	0.0972264	1.32671	1.52195	1.60793	1	5	1	4	1	4	1	5			biological regulation;biosynthetic process;cellular metabolic process;cellular nitrogen compound metabolic process;cellular process;macromolecule metabolic process;metabolic process;nitrogen compound metabolic process;nucleobase-containing compound metabolic process;primary metabolic process;RNA metabolic process	cell part;intracellular membrane-bounded organelle;intracellular organelle;nucleus;organelle
Q9BR39	JPH2	JPH2_HUMAN	Junctophilin-2	-0.112261	-0.148409	0.00975909	-0.0658502	0.171654	0.090588	0.322335	0.267211	0.00497043	-0.0274382	0.245531	0.220526	-0.0741307	0.19313	0.097107	0.987022	1.5949	0.665022			1	1							biological regulation;cellular homeostasis;cellular ion homeostasis;cellular process;establishment of localization;homeostatic process;ion transport;regulation of transport;transport	cell part;macromolecular complex;membrane;plasma membrane;protein complex
Q9C0E2	XPO4	XPO4_HUMAN	Exportin-4	0.458282	0.279155	-0.201869	-0.420458	2.51073	2.28668	2.3422	2.1441	0.206806	0.0314176	0.173205	0.00521969	0.0204221	2.01545	0.0946379	0.047188	4.11645	0.885262			1	1							biological regulation;establishment of localization;protein transport;regulation of transport;transport	cell part;cytoplasm;nucleoplasm
O75144	ICOSLG	ICOSL_HUMAN	ICOS ligand	0.174955	0.175669	0.00144039	0.024693	0.036994	0.0380032	-0.0203163	-0.00264387	0.072451	0.081006	0.126481	0.107365	0.0860843	0.0126403	0.0944889	0.856297	0.358166	2.36278					1	1	1	1		2.2	biological regulation;cell activation;cellular process;immune system process;response to abiotic stimulus;response to osmotic stress;response to stimulus;response to stress;signal transduction	cell part;extracellular organelle;membrane;organelle;plasma membrane;vesicle	Cell adhesion molecules (CAMs);Intestinal immune network for IgA production
P01778		HV317_HUMAN	Ig heavy chain V-III region ZAP	-0.259589	-0.102035	-0.299151	-0.128783	-0.019283	0.164516	-0.0719029	0.0842723	0.0383258	0.196345	0.00360576	0.175978	-0.179993	0.035635	0.0944251	1.57657	0.292471	0.91423	1	1	1	3							biological regulation;cellular component organization;cellular membrane organization;cellular process;endocytosis;establishment of localization;immune system process;macromolecule metabolic process;membrane invagination;membrane organization;metabolic process;primary metabolic process;protein metabolic process;response to stimulus;response to stress;transport;vesicle-mediated transport	cell part;extracellular region;membrane;plasma membrane
P26639	TARS	SYTC_HUMAN	Threonine--tRNA ligase, cytoplasmic	-0.126321	-0.0554442	-0.200646	-0.123994	0.0641774	0.118354	-0.0198376	0.0534821	0.0444148	0.123438	0.0787485	0.146009	-0.119513	0.0511366	0.0938866	1.62732	0.814007	1.64108			1	1			1	2		1.1	amine metabolic process;biosynthetic process;cellular amino acid metabolic process;cellular ketone metabolic process;cellular metabolic process;cellular nitrogen compound metabolic process;cellular process;macromolecule metabolic process;metabolic process;nitrogen compound metabolic process;nucleobase-containing compound metabolic process;organic acid metabolic process;primary metabolic process;p…	cell part;cytoplasm;cytoskeleton;cytosol;extracellular organelle;intracellular non-membrane-bounded organelle;intracellular organelle;organelle;vesicle	Aminoacyl-tRNA biosynthesis
Q969H0	FBXW7	FBXW7_HUMAN	F-box/WD repeat-containing protein 7	0.262295	0.0647952	0.355726	0.223316	0.0420092	-0.517064	-0.0597433	-0.995602	0.229916	0.0296064	0.216675	-0.0497692	0.202028	-0.259297	0.0936227	1.47553	0.686228	0.654033	1	3									anatomical structure development;biological regulation;catabolic process;cell differentiation;cellular component organization;cellular metabolic process;cellular process;chromosome organization;developmental process;homeostatic process;macromolecule metabolic process;macromolecule modification;metabolic process;organelle organization;primary metabolic process;protein metabolic process;protein mod…	cell part;cytoplasm;endoplasmic reticulum;Golgi apparatus;intracellular membrane-bounded organelle;intracellular non-membrane-bounded organelle;intracellular organelle;macromolecular complex;nucleolus;nucleoplasm;organelle;protein complex;ubiquitin ligase complex	Ubiquitin mediated proteolysis	TNF-alpha/NF-kappa B signaling complex (SEC16A, CHUK, IKBKB, NFKB2, REL, IKBKG, MAP3K14, RELA, FBXW7, USP2);Ubiquitin E3 ligase (FBXW7, CUL1, SKP1A, RBX1)
Q5TEU4	NDUFAF5	NDUF5_HUMAN	NADH dehydrogenase [ubiquinone] 1 alpha subcomplex assembly factor 5	0.402076	0.371445	0.258201	0.292659	-0.181066	-0.11429	0.00756931	-0.00684405	0.0296214	-0.00381948	0.192531	0.180393	0.310312	-0.0675817	0.0905165	2.65748	0.699326	0.842872	1	1									cellular component assembly;cellular component organization;cellular macromolecular complex assembly;cellular process;macromolecular complex assembly;protein complex assembly;protein complex biogenesis	cell part
Q9BT78	COPS4	CSN4_HUMAN	COP9 signalosome complex subunit 4	0.174218	-0.0553936	0.140319	-0.0667548	-0.00790249	-0.237219	0.165701	-0.0469522	0.270932	0.0491607	0.172407	-0.0770349	0.0426808	-0.0271109	0.0902466	0.297958	0.13799	0.581008					1	4	1	2			cellular metabolic process;cellular process;macromolecule metabolic process;macromolecule modification;metabolic process;primary metabolic process;protein metabolic process;protein modification by small protein conjugation or removal;protein modification process	cell part;cytoplasmic membrane-bounded vesicle;extracellular organelle;intracellular membrane-bounded organelle;intracellular organelle;macromolecular complex;nucleoplasm;nucleus;organelle;protein complex;vesicle		CNS-P53 complex;COP9 signalosome complex;CSA complex;CSA-POLIIa complex;DDB2 complex
P01708		LV205_HUMAN	Ig lambda chain V-II region BUR	0.0183174	0.331346	0.233351	0.506918	0.00861509	0.276726	-0.291152	0.0029009	-0.0458081	0.270959	-0.0638805	0.260291	0.22636	-0.000590521	0.0889204	1.12264	0.00200745	0.471366			1	2						110000	biological regulation;cellular component organization;cellular membrane organization;cellular process;endocytosis;establishment of localization;immune system process;macromolecule metabolic process;membrane invagination;membrane organization;metabolic process;primary metabolic process;protein metabolic process;response to stimulus;response to stress;transport;vesicle-mediated transport	cell part;extracellular organelle;extracellular region;membrane;organelle;plasma membrane;vesicle
Q8N4X5	AFAP1L2	AF1L2_HUMAN	Actin filament-associated protein 1-like 2	0.471517	-0.0175925	0.756498	0.227927	-0.0591755	-0.593203	0.663693	0.155609	0.333301	-0.152069	0.372293	-0.105673	0.270063	0.0274434	0.0875265	0.926236	0.0541274	0.317698			1	2							biological regulation;regulation of cell cycle;regulation of mitotic cell cycle;regulation of protein modification process;response to stimulus;response to stress	cell part;cytoplasm;membrane;plasma membrane
Q709C8	VPS13C	VP13C_HUMAN	Vacuolar protein sorting-associated protein 13C	0.293139	0.0342984	0.0601684	-0.140622	0.0300542	-0.174325	0.124735	-0.114066	0.304288	0.0503186	0.154945	-0.103838	0.0524076	-0.0294046	0.0865422	0.269127	0.182606	0.490426	1	4					1	1			biological regulation;cellular process;establishment of localization;protein targeting;protein transport;transport;vacuolar transport	cell part;extracellular organelle;intracellular;organelle;vesicle
P53804	TTC3	TTC3_HUMAN	E3 ubiquitin-protein ligase TTC3	-0.0545235	0.0252309	0.0702665	0.127323	0.0540913	0.105924	-0.0750281	0.000266381	0.0490833	0.132271	0.0489604	0.123644	0.0390748	0.0197828	0.0846217	0.452111	0.207578	1.51584			1	1	1	1					biological regulation;catabolic process;cellular metabolic process;cellular process;macromolecule metabolic process;macromolecule modification;metabolic process;primary metabolic process;protein metabolic process;protein modification by small protein conjugation or removal;protein modification process;proteolysis;proteolysis involved in cellular protein catabolic process	cell part;intracellular membrane-bounded organelle;intracellular organelle;mitochondrion;nucleoplasm;nucleus;organelle;vacuole
P14543	NID1	NID1_HUMAN	Nidogen-1	0.142272	0.0517289	0.0105342	-0.190922	0.304767	0.126775	0.160091	0.0519885	0.173597	0.0442632	0.143794	0.00198253	0.00298336	0.145481	0.0840917	0.015711	1.2512	0.955908			3	3						42	biological adhesion;biological regulation;cell adhesion;cellular component disassembly;cellular component organization;cellular process;extracellular matrix organization;extracellular structure organization	cell part;extracellular matrix;extracellular organelle;extracellular region;organelle;vesicle
P57081	WDR4	WDR4_HUMAN	tRNA (guanine-N(7)-)-methyltransferase non-catalytic subunit WDR4	0.24115	0.262896	-0.0427077	0.0441275	-0.0837571	0.0353959	-0.222866	-0.184902	-0.159967	-0.141031	0.344475	0.384714	0.10992	-0.102213	0.0824749	0.721737	0.844291	0.280412	1	1									cellular metabolic process;cellular nitrogen compound metabolic process;cellular process;macromolecule metabolic process;macromolecule modification;metabolic process;nitrogen compound metabolic process;nucleobase-containing compound metabolic process;one-carbon metabolic process;primary metabolic process;RNA metabolic process;RNA modification;RNA processing;small molecule metabolic process;tRNA m…	cell part;cytoplasm;intracellular membrane-bounded organelle;intracellular organelle;nucleoplasm;nucleus;organelle
P01779		HV318_HUMAN	Ig heavy chain V-III region TUR	0.0293557	0.158674	0.0787768	0.07936	0.0972266	0.157174	-0.0119898	0.0778239	0.116654	0.0521045	0.0832097	0.0856456	0.0821472	0.074818	0.0822348	1.31863	0.973229	2.11222	1	21			2	12	2	10			biological regulation;cellular component organization;cellular membrane organization;cellular process;endocytosis;establishment of localization;immune system process;macromolecule metabolic process;membrane invagination;membrane organization;metabolic process;primary metabolic process;protein metabolic process;response to stimulus;response to stress;transport;vesicle-mediated transport	cell part;extracellular region;membrane;plasma membrane
Q68CP9	ARID2	ARID2_HUMAN	AT-rich interactive domain-containing protein 2	-0.47074	-0.525945	-0.412546	-0.490448	0.221864	0.138737	-0.0155599	-0.0752243	0.152868	0.101097	0.0763347	0.0160592	-0.453408	0.059335	0.0819348	3.56483	0.401354	1.25568			1	1	1	1					biological regulation;biosynthetic process;cellular component disassembly;cellular component organization;cellular metabolic process;cellular nitrogen compound metabolic process;cellular process;chromatin modification;chromatin organization;chromosome organization;macromolecule metabolic process;metabolic process;nitrogen compound metabolic process;nucleobase-containing compound metabolic process…	cell part;membrane;nucleoplasm;plasma membrane		PBAF complex (Polybromo- and BAF containing complex)
Q9HCE6	ARHGEF10L	ARGAL_HUMAN	Rho guanine nucleotide exchange factor 10-like protein	0.152176	0.0743404	0.00176569	-0.340608	0.172081	-0.175749	-0.107848	-0.172473	0.225863	0.00782355	0.0789052	0.0443989	-0.0230703	-0.0609397	0.0814609	0.0900703	0.34404	0.79949			1	3								cell part;cytoplasm
Q12768	KIAA0196	STRUM_HUMAN	WASH complex subunit strumpellin	0.332283	0.328387	0.0807292	0.0373723	0.222425	0.173612	0.202391	0.17952	-0.0410831	-0.0412394	0.225298	0.232545	0.168182	0.190229	0.081214	1.04554	3.38177	0.501749			1	1							cellular process;endosome transport;establishment of localization;protein transport;transport;vesicle-mediated transport	cell part;cytosol;endoplasmic reticulum;endosome;intracellular membrane-bounded organelle;intracellular organelle;macromolecular complex;organelle;protein complex
Q14520	HABP2	HABP2_HUMAN	Hyaluronan-binding protein 2;Hyaluronan-binding protein 2 27 kDa light chain;Hyaluronan-binding protein 2 27 kDa light chain alternate form;Hyaluronan-binding protein 2 50 kDa heavy chain;Hyaluronan-binding protein 2 50 kDa heavy chain alternate form	-0.0955924	-0.098079	0.442054	0.263949	-0.281718	-0.132709	-0.213942	-0.111527	0.0761753	0.163805	0.0358813	0.0665097	0.100876	-0.171565	0.0811385	0.384807	1.7478	1.27949					3	8	4	5	10000	1100	biological adhesion;cell adhesion;cellular process	extracellular region;extracellular space
A0AUZ9	KANSL1L	KAL1L_HUMAN	KAT8 regulatory NSL complex subunit 1-like protein	-0.411687	-1.02266	0.0163144	-0.529573	0.146575	-0.366995	0.18314	-0.411619	0.316294	-0.297492	0.507779	-0.0847046	-0.341136	-0.0849664	0.0807932	0.970477	0.272028	0.229208	1	1										cell part;macromolecular complex;protein complex
P01766		HV305_HUMAN	Ig heavy chain V-III region BRO	0.0363195	-0.0372838	-0.0358956	-0.135087	0.124529	0.0209294	0.163075	0.0747962	0.0942863	-0.032965	0.177107	0.112915	-0.0401607	0.0902684	0.0807314	0.509987	1.27652	0.854384	2	12	1	20	1	10					biological regulation;cellular component organization;cellular membrane organization;cellular process;endocytosis;establishment of localization;immune system process;macromolecule metabolic process;membrane invagination;membrane organization;metabolic process;primary metabolic process;protein metabolic process;response to stimulus;response to stress;transport;vesicle-mediated transport	cell part;extracellular organelle;extracellular region;extracellular space;membrane;organelle;plasma membrane;vesicle
Q9NZN9	AIPL1	AIPL1_HUMAN	Aryl-hydrocarbon-interacting protein-like 1	0.441211	0.137006	0.174308	-0.0648078	0.319053	0.112255	0.283612	-0.00437508	0.314244	0.00722976	0.173701	-0.112011	0.142326	0.154298	0.0807055	0.705852	0.998225	0.419284	1	1									biological regulation;cellular metabolic process;cellular process;detection of stimulus;homeostatic process;macromolecule metabolic process;macromolecule modification;metabolic process;multicellular organismal process;neurological system process;primary metabolic process;protein folding;protein metabolic process;protein modification process;response to abiotic stimulus;response to external stimul…	cell part;cytoplasm;intracellular membrane-bounded organelle;intracellular organelle;nucleus;organelle;photoreceptor inner segment
P10721	KIT	KIT_HUMAN	Mast/stem cell growth factor receptor Kit	0.0416948	0.0375337	-0.010617	-0.0374765	0.204835	0.172752	0.166006	0.157385	0.115035	0.114308	0.0567885	0.0475563	0.00749596	0.17169	0.0805013	0.14733	3.34774	1.71381			1	2	1	1			333	8.2	anatomical structure development;behavior;biological regulation;cell activation;cell death;cell development;cell differentiation;cell division;cell motility;cell proliferation;cellular component assembly;cellular component movement;cellular component organization;cellular lipid metabolic process;cellular metabolic process;cellular process;cytokine production;cytoskeleton organization;death;detect…	cell part;cytoplasmic membrane-bounded vesicle;extracellular space;intracellular membrane-bounded organelle;intracellular organelle;lysosome;membrane;organelle;plasma membrane;vacuole;vesicle	Acute myeloid leukemia;Cytokine-cytokine receptor interaction;Endocytosis;Hematopoietic cell lineage;Melanogenesis;Pathways in cancer
Q14019	COTL1	COTL1_HUMAN	Coactosin-like protein	0.120279	0.386373	-0.0406246	0.28352	0.0714471	0.392002	-0.14906	0.137073	-0.103723	0.167242	0.0233924	0.289544	0.157816	0.0923063	0.0803733	0.856015	0.414014	0.454313	1	1					1	1			biosynthetic process;cellular alkene metabolic process;cellular ketone metabolic process;cellular lipid metabolic process;cellular metabolic process;cellular process;lipid metabolic process;metabolic process;multi-organism process;organic acid metabolic process;primary metabolic process;response to biotic stimulus;response to stimulus;response to stress;small molecule metabolic process	cell part;cytoplasm;cytoskeleton;extracellular organelle;intracellular non-membrane-bounded organelle;intracellular organelle;membrane;organelle;vesicle
Q6ZMR5	TMPRSS11A	TM11A_HUMAN	Transmembrane protease serine 11A	-0.0548589	0.00905967	0.0681746	0.15764	-0.0549274	0.0303264	-0.0767117	-0.00575867	0.0214371	0.0898498	0.0763743	0.144046	0.0412747	-0.0255354	0.0789511	0.406091	0.458092	1.33767	1	1	1	1			1	1			cell cycle;cellular process	cell part;extracellular region
P01707		LV204_HUMAN	Ig lambda chain V-II region TRO	0.133183	0.0681071	-0.0310769	0.0175018	0.0168338	0.00681286	0.0583633	0.0634031	0.0161137	0.0842118	0.102746	0.126026	0.0438451	0.0353393	0.0785579	0.561804	1.06994	1.39678	2	6	3	7	2	3	2	4		110000	biological regulation;cellular component organization;cellular membrane organization;cellular process;endocytosis;establishment of localization;immune system process;macromolecule metabolic process;membrane invagination;membrane organization;metabolic process;primary metabolic process;protein metabolic process;response to stimulus;response to stress;transport;vesicle-mediated transport	cell part;extracellular region;membrane;plasma membrane
P08253	MMP2	MMP2_HUMAN	72 kDa type IV collagenase;PEX	0.548443	0.70043	0.470856	0.616908	-0.0615774	0.0794832	0.0832542	0.245297	0.0269439	0.182059	-0.000541605	0.130161	0.53211	0.0769606	0.0779574	2.89882	0.583075	0.843537					1	1			8.8	24	anatomical structure formation involved in morphogenesis;anatomical structure morphogenesis;biological regulation;cell differentiation;cellular component disassembly;cellular component organization;cellular metabolic process;cellular process;developmental maturation;developmental process;extracellular matrix organization;extracellular structure organization;locomotion;macromolecule metabolic proc…	cell part;extracellular matrix;extracellular region;extracellular space;intracellular membrane-bounded organelle;intracellular organelle;membrane;mitochondrion;nucleus;organelle;plasma membrane;proteinaceous extracellular matrix	Bladder cancer;GnRH signaling pathway;Leukocyte transendothelial migration;Pathways in cancer	MMP-2-claudin-1 complex
P01715		LV401_HUMAN	Ig lambda chain V-IV region Bau	-0.00353516	0.173289	0.136861	0.315557	-0.0311256	0.130922	-0.00848397	0.17332	-0.0330593	0.150238	0.0300981	0.197416	0.137513	0.0600792	0.0778997	1.00757	0.549503	0.692285			1	1	1	2	1	1			biological regulation;cellular component organization;cellular membrane organization;cellular process;endocytosis;establishment of localization;immune system process;macromolecule metabolic process;membrane invagination;membrane organization;metabolic process;primary metabolic process;protein metabolic process;response to stimulus;response to stress;transport;vesicle-mediated transport	cell part;extracellular region;membrane;plasma membrane
Q9BQI3	EIF2AK1	E2AK1_HUMAN	Eukaryotic translation initiation factor 2-alpha kinase 1	-0.297092	-0.294512	-0.0979483	-0.13483	0.16695	0.124612	-0.168718	-0.185113	0.126192	0.132511	0.0272762	0.040999	-0.186566	-0.0131123	0.0774597	1.5349	0.0562562	1.2236			1	1							biological regulation;cellular aromatic compound metabolic process;cellular metabolic process;cellular process;cofactor metabolic process;heterocycle metabolic process;macromolecule metabolic process;macromolecule modification;metabolic process;nitrogen compound metabolic process;phosphorus metabolic process;primary metabolic process;protein metabolic process;protein modification process;protein …	cell part;cytoplasm	Hepatitis C;Measles;Protein processing in endoplasmic reticulum
P09486	SPARC	SPRC_HUMAN	SPARC	0.00790016	0.176328	0.192549	0.508825	0.0139955	0.130141	0.0278541	0.220143	0.115311	0.29244	-0.0587805	0.00811929	0.183125	0.0894068	0.0774092	0.905337	0.869421	0.48383							3	3		66	anatomical structure development;biological regulation;cell activation;cellular component organization;cellular membrane organization;cellular process;coagulation;developmental process;endocytosis;establishment of localization;exocytosis;extracellular matrix organization;extracellular structure organization;membrane invagination;membrane organization;multicellular organismal process;regulation of…	cell part;cell surface;cytoplasm;cytoplasmic membrane-bounded vesicle;extracellular region;extracellular space;intracellular membrane-bounded organelle;intracellular organelle;membrane;organelle;vesicle
P01911	HLA-DRB1	2B1F_HUMAN	HLA class II histocompatibility antigen, DRB1-15 beta chain	-0.108314	0.107871	-0.160667	0.10653	0.121164	0.348866	0.320184	0.56023	-0.113376	0.115362	0.0781914	0.276	-0.011957	0.286192	0.0767667	0.0659773	1.48241	0.460077							1	2			biological regulation;cellular component assembly;cellular component organization;cellular process;immune system process;macromolecular complex assembly;response to chemical stimulus;response to stimulus;signal transduction	cell part;cell surface;extracellular organelle;macromolecular complex;membrane;MHC protein complex;organelle;plasma membrane;protein complex;vesicle	Allograft rejection;Antigen processing and presentation;Asthma;Autoimmune thyroid disease;Cell adhesion molecules (CAMs);Graft-versus-host disease;Intestinal immune network for IgA production;ko05152;Leishmaniasis;Phagosome;Rheumatoid arthritis;Staphylococcus aureus infection;Systemic lupus erythematosus;Toxoplasmosis;Type I diabetes mellitus;Viral myocarditis
Q9Y490	TLN1	TLN1_HUMAN	Talin-1	0.300633	0.159396	0.330285	0.241788	0.20491	0.240934	0.196747	0.198348	0.0891243	0.0461748	0.113994	0.0662648	0.239948	0.205957	0.0766475	2.19589	3.57931	1.90357	3	29					2	29		340	biological adhesion;biological regulation;cell activation;cell adhesion;cell junction organization;cellular component assembly;cellular component movement;cellular component organization;cellular metabolic process;cellular process;coagulation;cytoskeleton organization;establishment of localization;exocytosis;locomotion;macromolecule metabolic process;metabolic process;multicellular organismal pro…	cell part;cell projection;cell surface;cytoplasm;cytosol;extracellular organelle;extracellular region;membrane;microtubule organizing center;organelle;plasma membrane;vesicle	Focal adhesion	ITGA2b-ITGB3-TLN1 complex;Polycystin-1 multiprotein complex (ACTN1, CDH1, SRC, JUP, VCL, CTNNB1, PXN, BCAR1, PKD1, PTK2, TLN1)
P05546	SERPIND1	HEP2_HUMAN	Heparin cofactor 2	0.0935262	0.118879	0.167628	0.227861	0.0339563	0.0793658	0.0379453	0.129674	0.0485264	0.106983	0.0617277	0.0944976	0.143479	0.0672348	0.0758582	1.84422	1.28935	1.96965	17	66	15	45	9	28	5	10	90000	4300	biological regulation;coagulation;locomotion;multicellular organismal process;regulation of body fluid levels;response to chemical stimulus;response to external stimulus;response to stimulus	extracellular organelle;extracellular region;extracellular space;organelle;vesicle	Complement and coagulation cascades	MLL-HCF complex
P60709	ACTB	ACTB_HUMAN	Actin, cytoplasmic 1;Actin, cytoplasmic 1, N-terminally processed	0.192403	0.22524	0.337596	0.333079	0.10417	0.127689	0.0406663	0.0812168	-0.0403428	-0.00277636	0.187106	0.196968	0.253265	0.0852745	0.0758125	2.27937	1.75719	0.578554	11	27	4	8	1	2	5	9			anatomical structure development;biological adhesion;biological regulation;cell adhesion;cell junction organization;cellular component assembly;cellular component movement;cellular component organization;cellular metabolic process;cellular process;chromatin modification;chromatin organization;chromosome organization;coagulation;developmental process;homeostatic process;immune system process;locom…	cell part;cell projection;cytoplasm;cytoskeleton;cytosol;extracellular organelle;extracellular space;histone methyltransferase complex;intracellular non-membrane-bounded organelle;intracellular organelle;macromolecular complex;membrane;neuron projection;nucleoplasm;organelle;plasma membrane;protein complex;ribonucleoprotein complex;vesicle	Adherens junction;Arrhythmogenic right ventricular cardiomyopathy (ARVC);Bacterial invasion of epithelial cells;Dilated cardiomyopathy;Focal adhesion;Hypertrophic cardiomyopathy (HCM);Leukocyte transendothelial migration;Pathogenic Escherichia coli infection;Phagosome;Phototransduction - fly;Regulation of actin cytoskeleton;Shigellosis;Tight junction;Vibrio cholerae infection;Viral myocarditis	BAF complex;Cofilin-actin-CAP1 complex;Emerin architectural complex;Emerin complex 1;Emerin complex 25;Emerin complex 32;Emerin complex 52;Emerin regulatory complex;Emerin-actin-NMI complex;Emerin-actin-NMI-(alphaII)spectrin complex;LARC complex (LCR-associated remodeling complex);NUMAC complex (nucleosomal methylation activator complex);P2X7 receptor signalling complex;p400-associated complex;Pr…
P01625		KV402_HUMAN	Ig kappa chain V-IV region Len	0.200816	0.157911	0.0880777	0.100752	0.26012	0.277633	0.354816	0.362295	-0.000422958	0.0190525	0.17181	0.138459	0.130081	0.298108	0.0757375	1.86672	2.90309	0.822046	3	20	1	35	1	11	3	6			biological regulation;cellular component organization;cellular membrane organization;cellular process;endocytosis;establishment of localization;immune system process;macromolecule metabolic process;membrane invagination;membrane organization;metabolic process;primary metabolic process;protein metabolic process;response to stimulus;response to stress;transport;vesicle-mediated transport	cell part;extracellular region;membrane;plasma membrane
P10643	C7	CO7_HUMAN	Complement component C7	-0.0935118	0.00110755	-0.044235	0.0198559	0.165236	0.22323	0.211129	0.297808	0.174628	0.239753	-0.0581495	-0.0102913	-0.0277892	0.21266	0.0756497	0.478532	2.41491	0.503471			21	51	8	22	7	10	52000	2600	biological regulation;cell death;cellular homeostasis;cellular ion homeostasis;cellular process;death;homeostatic process;immune system process;macromolecule metabolic process;metabolic process;primary metabolic process;protein metabolic process;response to stimulus;response to stress	cell part;extracellular organelle;extracellular region;macromolecular complex;organelle;protein complex;vesicle	Complement and coagulation cascades;Prion diseases;Systemic lupus erythematosus	SC5bp-7 complex
Q6P1N0	CC2D1A	C2D1A_HUMAN	Coiled-coil and C2 domain-containing protein 1A	0.0278284	-0.200922	0.197003	0.0333417	-0.253781	-0.385124	0.130218	-0.0823141	0.213803	-0.0177571	0.176513	-0.0337441	0.0123009	-0.120813	0.0750512	0.0593813	0.557593	0.553858	1	1									biological regulation;biosynthetic process;cellular metabolic process;cellular nitrogen compound metabolic process;cellular process;macromolecule metabolic process;metabolic process;nitrogen compound metabolic process;nucleobase-containing compound metabolic process;primary metabolic process;response to stimulus;RNA metabolic process;signal transduction;transcription from RNA polymerase II promot…	cell part;cytoplasm;extracellular organelle;intracellular membrane-bounded organelle;intracellular organelle;membrane;microtubule organizing center;nucleus;organelle;vesicle
Q86Z14	KLB	KLOTB_HUMAN	Beta-klotho	0.0319187	-0.0372638	0.335188	0.317018	0.260309	0.202643	0.0453213	0	0.160112	0.103483	0.0722755	-0.0152829	0.135661	0.113028	0.0746751	0.719525	0.875176	0.933597							2	5			biological regulation;carbohydrate metabolic process;cellular process;immune system process;metabolic process;primary metabolic process;response to chemical stimulus;response to endogenous stimulus;response to stimulus;response to stress;signal transduction	cell part;membrane;plasma membrane
A6NJ16	IGHV4OR15-8	IV4F8_HUMAN	Putative V-set and immunoglobulin domain-containing-like protein IGHV4OR15-8	0.146511	0.113231	0.117299	0.142069	-0.425143	-0.403962	-0.256027	-0.269269	0.151668	0.123259	0.0377338	0.00451146	0.127616	-0.31113	0.0741403	3.2193	2.33686	0.97161	1	1					1	1				extracellular region
P16150	SPN	LEUK_HUMAN	Leukosialin	0.450727	-0.0288325	0.499563	0.085093	0.306901	-0.0752513	0.870731	0.407389	0.402349	-0.0800204	0.256779	-0.204287	0.199238	0.271722	0.073017	0.819337	0.830672	0.255245	1	1									biological regulation;cell motility;cellular component movement;cellular process;coagulation;establishment or maintenance of cell polarity;immune system process;locomotion;multicellular organismal process;multi-organism process;regulation of body fluid levels;regulation of protein modification process;response to biotic stimulus;response to chemical stimulus;response to external stimulus;response…	cell part;cell projection;cell surface;extracellular organelle;extracellular space;membrane;organelle;plasma membrane;vesicle	Cell adhesion molecules (CAMs)
Q9ULJ6	ZMIZ1	ZMIZ1_HUMAN	Zinc finger MIZ domain-containing protein 1	-0.194678	-0.0495095	0.0708197	0.176527	-0.232207	-0.131956	-0.162396	-0.0362028	-0.0758977	0.07301	0.0849828	0.241294	0.00068103	-0.13011	0.0715714	0.00316885	1.39106	0.521884			1	1							aging;anatomical structure morphogenesis;biological regulation;biosynthetic process;cell differentiation;cellular component organization;cellular metabolic process;cellular nitrogen compound metabolic process;cellular process;cytoplasm organization;developmental process;embryo development;growth;macromolecule metabolic process;metabolic process;nitrogen compound metabolic process;nucleobase-conta…	cell part;cytoplasm;intracellular membrane-bounded organelle;intracellular organelle;nucleoplasm;organelle
E7ETH6	ZNF587B	Z587B_HUMAN	Zinc finger protein 587B	-0.12809	-0.157013	0.022782	0.0264102	-0.0475264	-0.0673429	-0.00332763	-0.00258236	0.144312	0.079484	0.0618695	0.0145314	-0.0537513	-0.029245	0.071224	0.505995	0.796059	1.16656	1	5			1	52	1	41			biological regulation	cell part;intracellular membrane-bounded organelle;intracellular organelle;nucleus;organelle
P01598		KV106_HUMAN	Ig kappa chain V-I region EU	0.222952	0.31604	0.167073	0.20266	0.00208961	0.0108455	-0.0321794	0.02133	0.0800395	0.104569	0.0434809	0.060962	0.2136	0.000509617	0.0704175	2.24854	0.0146013	1.93032	1	14	1	40	2	13	2	16			biological regulation;cellular component organization;cellular membrane organization;cellular process;endocytosis;establishment of localization;immune system process;macromolecule metabolic process;membrane invagination;membrane organization;metabolic process;primary metabolic process;protein metabolic process;response to stimulus;response to stress;transport;vesicle-mediated transport	cell part;extracellular organelle;extracellular region;membrane;organelle;plasma membrane;vesicle
P00738	HP	HPT_HUMAN	Haptoglobin;Haptoglobin alpha chain;Haptoglobin beta chain	-0.020968	0.08513	0.046725	0.147524	0.305036	0.375918	0.307002	0.350331	0.0755356	0.157938	-0.00698107	0.0715866	0.0603444	0.323384	0.0698172	0.783798	3.52023	0.943803	16	456	15	295	8	70	11	231	880000	210000	biological regulation;cellular component organization;cellular membrane organization;cellular process;endocytosis;establishment of localization;immune system process;membrane invagination;membrane organization;multi-organism process;response to biotic stimulus;response to chemical stimulus;response to oxidative stress;response to stimulus;response to stress;transport;vesicle-mediated transport	cell part;extracellular organelle;extracellular region;extracellular space;macromolecular complex;organelle;protein complex;vesicle
O15498	YKT6	YKT6_HUMAN	Synaptobrevin homolog YKT6	0.016504	0.0597908	-0.048501	0.0598749	0.179598	0.320291	0.161264	0.220769	0.0101315	0.0506084	0.0848296	0.146609	0.0208497	0.205856	0.0690553	0.342152	2.07437	1.06797	1	1									cellular component organization;cellular membrane organization;cellular process;endosome transport;establishment of localization;Golgi vesicle transport;membrane docking;membrane fusion;membrane organization;metabolic process;organelle fusion;organelle organization;protein transport;transport;vesicle organization;vesicle-mediated transport	cell part;cytoplasm;cytosol;endoplasmic reticulum;endosome;extracellular organelle;Golgi apparatus;intracellular membrane-bounded organelle;intracellular organelle;macromolecular complex;membrane;mitochondrion;organelle;protein complex;vesicle	SNARE interactions in vesicular transport
Q01459	CTBS	DIAC_HUMAN	Di-N-acetylchitobiase	-0.234992	-0.195816	-0.116759	-0.0797252	-0.35832	-0.357915	-0.34587	-0.363662	0.0225981	0.0211725	0.128922	0.117314	-0.146408	-0.353782	0.0684856	1.66471	5.5873	1.04649							3	4		360	amine metabolic process;carbohydrate metabolic process;catabolic process;macromolecule metabolic process;metabolic process;nitrogen compound metabolic process;oligosaccharide metabolic process;polysaccharide metabolic process;primary metabolic process	cell part;extracellular organelle;extracellular space;intracellular membrane-bounded organelle;intracellular organelle;lysosome;organelle;vacuole;vesicle
P08294	SOD3	SODE_HUMAN	Extracellular superoxide dismutase [Cu-Zn]	-0.0469753	-0.184357	-0.317564	-0.44572	-0.381131	-0.580195	-0.414943	-0.597674	0.122299	-0.0598215	0.232139	0.0135244	-0.212225	-0.44406	0.068316	1.20312	2.51944	0.503248					2	2	4	14		120	cellular metabolic process;cellular process;metabolic process;response to chemical stimulus;response to oxidative stress;response to stimulus;response to stress	cell part;cytoplasm;extracellular matrix;extracellular organelle;extracellular region;extracellular space;intracellular membrane-bounded organelle;intracellular organelle;nucleus;organelle;vesicle
Q96CV9	OPTN	OPTN_HUMAN	Optineurin	0.411109	0.522504	0.142167	0.214102	-0.0664781	0	-0.0774014	0.0150192	-0.0661533	0.0489819	0.10014	0.222678	0.274388	-0.0307839	0.0682387	1.45908	0.585275	0.534931			1	1							autophagy;biological regulation;catabolic process;cell communication;cell cycle;cell death;cellular component organization;cellular metabolic process;cellular process;death;establishment of localization;Golgi organization;Golgi vesicle transport;metabolic process;mitotic cell cycle;multi-organism process;organelle organization;protein targeting;protein transport;response to biotic stimulus;respon…	cell part;cytoplasm;cytoplasmic membrane-bounded vesicle;cytosol;endosome;Golgi apparatus;intracellular membrane-bounded organelle;intracellular organelle;membrane;nucleoplasm;nucleus;organelle;vacuole;vesicle		HD-RAB8A-OPTN complex
P05067	APP	A4_HUMAN	Amyloid beta A4 protein;Beta-amyloid protein 40;Beta-amyloid protein 42;C31;C80;C83;C99;Gamma-secretase C-terminal fragment 50;Gamma-secretase C-terminal fragment 57;Gamma-secretase C-terminal fragment 59;N-APP;P3(40);P3(42);Soluble APP-alpha;Soluble APP-beta	-0.0745206	-0.0672559	0.067897	0.033827	0.0547663	-0.0159698	0.125416	0.101158	0.132789	0.103699	0.0138586	0.0356709	-0.00934307	0.062457	0.0677141	0.0978857	0.911199	1.07787			6	6	1	1				18	alcohol metabolic process;anatomical structure development;anatomical structure morphogenesis;behavior;behavioral interaction between organisms;biological adhesion;biological regulation;cell activation;cell adhesion;cell death;cell growth;cell maturation;cell recognition;cellular component assembly;cellular component morphogenesis;cellular component movement;cellular component organization;cellul…	apical part of cell;cell part;cell projection;cell surface;cytoplasm;cytoplasmic membrane-bounded vesicle;cytosol;endosome;extracellular organelle;extracellular region;extracellular space;Golgi apparatus;intracellular membrane-bounded organelle;intracellular organelle;macromolecular complex;membrane;neuron projection;organelle;plasma membrane;protein complex;receptor complex;synapse;vesicle	Alzheimer's disease	Amyloid beta protein oligomer;APP-FE65-LRP complex;APP-TIMM23 complex;APP-TOMM40 complex;null
Q12794	HYAL1	HYAL1_HUMAN	Hyaluronidase-1	-0.487334	-0.517156	0.114	0.13519	-0.379704	-0.398009	-0.35665	-0.36261	0.0617715	0.044503	0.109568	0.0613702	-0.138616	-0.367404	0.067414	0.427414	4.4705	1.79979							1	1			amine metabolic process;anatomical structure development;anatomical structure morphogenesis;biological regulation;biosynthetic process;carbohydrate metabolic process;catabolic process;cellular metabolic process;cellular process;developmental process;macromolecule metabolic process;metabolic process;multi-organism process;nitrogen compound metabolic process;polysaccharide metabolic process;primary…	cell part;cytoplasm;extracellular organelle;extracellular space;intracellular membrane-bounded organelle;intracellular organelle;lysosome;organelle;vacuole;vesicle	Glycosaminoglycan degradation
O75019	LILRA1	LIRA1_HUMAN	Leukocyte immunoglobulin-like receptor subfamily A member 1	0.146722	0.166921	0.216151	0.230414	0.0638964	0.0731685	0.0201676	0.0504216	0.0733207	0.0966476	0.0510909	0.0500046	0.182799	0.0507398	0.066304	2.61739	1.68541	2.06237					1	2					biological regulation;cellular process;immune system process;response to stimulus;response to stress;signal transduction	cell part;membrane;plasma membrane	Osteoclast differentiation
P59665	DEFA1	DEF1_HUMAN	HP 1-56;Neutrophil defensin 1;Neutrophil defensin 2	-0.224126	-0.111883	0.4395	0.609793	-0.57153	-0.404826	-0.243314	-0.111033	0.183381	0.300495	-0.139122	-0.0268217	0.126605	-0.277352	0.0662945	0.349821	1.3513	0.316354	1	1					1	1	42	3600	biological regulation;cell killing;cellular process;immune system process;killing of cells of other organism;locomotion;multi-organism process;response to biotic stimulus;response to chemical stimulus;response to external stimulus;response to stimulus;response to stress;signal transduction	cell part;extracellular organelle;extracellular region;extracellular space;organelle;vesicle
P01019	AGT	ANGT_HUMAN	Angiotensin 1-4;Angiotensin 1-5;Angiotensin 1-7;Angiotensin 1-9;Angiotensin-1;Angiotensin-2;Angiotensin-3;Angiotensin-4;Angiotensinogen	0.136271	-0.0596698	0.276336	0.124695	0.124159	0.0613428	0.216563	0.0811094	0.0896055	-0.142089	0.270534	0.0919182	0.104942	0.112994	0.0662807	0.74084	1.40365	0.369469	13	40	10	20	5	6	4	7	60000	11000	aging;anatomical structure development;anatomical structure morphogenesis;behavior;biological adhesion;biological regulation;cell activation;cell adhesion;cell communication;cell development;cell differentiation;cell growth;cell proliferation;cell-cell signaling;cellular component organization;cellular homeostasis;cellular ion homeostasis;cellular lipid metabolic process;cellular metabolic proces…	cell part;cytoplasm;extracellular organelle;extracellular region;extracellular space;organelle;vesicle	Hypertrophic cardiomyopathy (HCM);Renin-angiotensin system;Vascular smooth muscle contraction
P61916	NPC2	NPC2_HUMAN	Epididymal secretory protein E1	-0.294106	-0.600547	-0.0706778	-0.326106	-0.00178263	-0.296707	0.0405256	-0.242054	0.260846	-0.0330415	0.202442	-0.122374	-0.265245	-0.106925	0.0650155	1.22961	0.627497	0.333607							1	1		230	alcohol metabolic process;biological regulation;establishment of localization;homeostatic process;lipid metabolic process;lipid transport;metabolic process;multi-organism process;primary metabolic process;response to biotic stimulus;response to stimulus;small molecule metabolic process;transport	cell part;endoplasmic reticulum;extracellular organelle;intracellular membrane-bounded organelle;intracellular organelle;lysosome;organelle;vacuole;vesicle	Lysosome
O43747	AP1G1	AP1G1_HUMAN	AP-1 complex subunit gamma-1	0.577267	-0.172591	0.541237	-0.179045	0.216401	-0.490217	0.564685	-0.172037	0.433552	-0.316147	0.503309	-0.247945	0.134571	0.0203617	0.0649372	0.363394	0.0432564	0.15659	2	2			1	1					biological regulation;cellular component organization;cellular process;endosome transport;establishment of localization;Golgi vesicle transport;immune system process;membrane organization;organelle organization;pigment granule organization;protein transport;regulation of transport;transport;vacuolar transport;vesicle organization;vesicle-mediated transport;viral reproduction	AP-type membrane coat adaptor complex;cell part;cytoplasm;cytoplasmic membrane-bounded vesicle;cytosol;endosome;Golgi apparatus;intracellular membrane-bounded organelle;intracellular organelle;macromolecular complex;membrane;organelle;protein complex;vesicle	Lysosome	AP1 adaptor complex;AP1G1-PACS1-FURIN complex;APLG1-Rababtin5 complex;Gamma-BAR-AP1 complex
O14867	BACH1	BACH1_HUMAN	Transcription regulator protein BACH1	0.279672	0.224344	-0.0256697	0.136347	-0.221295	-0.0516511	0.0530198	0.0995237	0.197866	0.0922809	-0.047608	0.043122	0.135594	-0.0263514	0.0647878	0.980882	0.154462	0.590047	1	3									biological regulation;cellular metabolic process;cellular nitrogen compound metabolic process;cellular process;DNA metabolic process;DNA repair;macromolecule metabolic process;metabolic process;nitrogen compound metabolic process;nucleobase-containing compound metabolic process;primary metabolic process;response to DNA damage stimulus;response to stimulus;response to stress	cell part;cytoplasm;intracellular membrane-bounded organelle;intracellular organelle;nucleoplasm;nucleus;organelle		BP-SMAD complex;BRCA1 B complex;BRCA1-BARD1-BACH1-DNA damage complex I;BRCA1-BARD1-BACH1-DNA damage complex II
Q86UD1	OAF	OAF_HUMAN	Out at first protein homolog	0.224253	-0.115182	0.240292	-0.0481307	0.176104	-0.151815	0.0675327	-0.255286	0.17283	-0.161378	0.329865	-0.0279458	0.063636	-0.0341239	0.0643864	0.326304	0.150635	0.282307							2	3				extracellular organelle;organelle;vesicle
P13473	LAMP2	LAMP2_HUMAN	Lysosome-associated membrane glycoprotein 2	-0.331534	0.0489896	-0.291339	0.0381024	-0.130137	0.228607	-0.23035	0.11606	-0.0786187	0.281905	-0.111675	0.213202	-0.111098	-0.00326144	0.0634874	0.547176	0.012037	0.299257			1	1	2	4	2	4		7.3	biological regulation;cell activation;cellular process;coagulation;establishment of localization;exocytosis;multicellular organismal process;regulation of body fluid levels;regulation of protein stability;secretion;transport;vesicle-mediated transport	cell part;endosome;extracellular organelle;intracellular membrane-bounded organelle;intracellular organelle;lysosome;membrane;organelle;plasma membrane;vacuole;vesicle	ko05152;Lysosome;Phagosome
P40197	GP5	GPV_HUMAN	Platelet glycoprotein V	-0.0563484	-0.0161693	-0.0681754	-0.00627691	0.0314054	0.0350132	0.0170552	0.175468	0.0653844	0.0681752	0.0616185	0.0562958	-0.0356678	0.0602623	0.062547	1.03338	0.746014	3.82468			5	9	6	12				19	biological adhesion;biological regulation;cell activation;cell adhesion;cellular process;coagulation;macromolecule metabolic process;metabolic process;multicellular organismal process;primary metabolic process;protein metabolic process;regulation of body fluid levels;response to stimulus	cell part;extracellular organelle;membrane;organelle;plasma membrane;vesicle	ECM-receptor interaction;Hematopoietic cell lineage
Q12789	GTF3C1	TF3C1_HUMAN	General transcription factor 3C polypeptide 1	0.0221368	0.00546631	0.167212	0.144606	-0.0282401	-0.055837	0.00519639	-0.00141874	0.0666083	0.0530661	0.0854925	0.0475371	0.0783634	-0.0195303	0.0621262	0.876325	0.60995	2.30507					1	1					biosynthetic process;cellular metabolic process;cellular nitrogen compound metabolic process;cellular process;macromolecule metabolic process;metabolic process;nitrogen compound metabolic process;nucleobase-containing compound metabolic process;primary metabolic process;RNA metabolic process;transcription from RNA polymerase III promoter	cell part;intracellular membrane-bounded organelle;intracellular non-membrane-bounded organelle;intracellular organelle;macromolecular complex;membrane;nucleolus;nucleoplasm;nucleus;organelle;protein complex;ribonucleoprotein complex;transcription factor complex		5S-DNA-TFIIIA-TFIIIC2 subcomplex;5S-DNA-TFIIIA-TFIIIC2-TFIIIB subcomplex;TFIIIC containing complex;TFIIIC containing complex TFIIIC2;TFIIIC containing-TOP1-SUB1 complex
P02746	C1QB	C1QB_HUMAN	Complement C1q subcomponent subunit B	0.232525	0.117225	0.270204	0.163415	0.240814	0.0758929	0.233674	0.115979	0.047646	-0.0848795	0.216289	0.0974148	0.183274	0.153786	0.0614553	1.97281	1.55318	0.457863	9	81	5	11	4	7	5	7	55000	930	anatomical structure development;biological regulation;developmental process;immune system process;macromolecule metabolic process;metabolic process;primary metabolic process;protein metabolic process;response to stimulus;response to stress	extracellular organelle;extracellular region;macromolecular complex;organelle;protein complex;vesicle	Chagas disease (American trypanosomiasis);Complement and coagulation cascades;Prion diseases;Staphylococcus aureus infection;Systemic lupus erythematosus
P25311	AZGP1	ZA2G_HUMAN	Zinc-alpha-2-glycoprotein	0.022179	-0.0267213	0.0118734	-0.00931172	0.0673695	0.0623689	-0.00650102	-0.040903	0.0976273	0.0319049	0.0847897	0.0367303	-0.000484566	0.0195463	0.0607392	0.0147071	0.305877	1.48511	1	2			9	32	15	58	45000	31000	biological adhesion;biological regulation;cell adhesion;cellular process;detection of stimulus;establishment of localization;homeostatic process;immune system process;protein transport;response to chemical stimulus;response to stimulus;transmembrane transport;transport	cell part;extracellular organelle;extracellular region;extracellular space;intracellular membrane-bounded organelle;intracellular organelle;macromolecular complex;membrane;MHC protein complex;nucleus;organelle;plasma membrane;protein complex;vesicle
Q9HDC9	APMAP	APMAP_HUMAN	Adipocyte plasma membrane-associated protein	0.0585326	-0.0308002	-0.00890178	-0.0475064	0.134447	0.099589	0.0678584	0.00404822	0.0806909	5.82347e-05	0.127423	0.0431683	-0.00684997	0.0724692	0.0596036	0.108855	1.154	0.985997	4	6			1	1	1	1		29	biosynthetic process;metabolic process	cell part;cell surface;extracellular organelle;membrane;organelle;vesicle
Q16819	MEP1A	MEP1A_HUMAN	Meprin A subunit alpha	-0.0616776	0.0171345	-0.0764682	0.0674331	-0.0853956	0.0908235	0.22505	0.32008	0.218187	0.294189	-0.16063	-0.0633247	-0.0125445	0.117047	0.0591777	0.143258	0.666297	0.254672	1	1								18	digestion;multicellular organismal process	cell part;extracellular organelle;extracellular space;macromolecular complex;organelle;protein complex;vesicle	Protein digestion and absorption	Meprin A
Q9Y3A2	UTP11L	UTP11_HUMAN	Probable U3 small nucleolar RNA-associated protein 11	-0.17601	0.0222622	-0.0134835	0.190564	-0.0714076	0.110164	-0.160602	0.0401139	-0.0398702	0.166549	-0.0302905	0.164365	0.00507068	-0.018249	0.0584203	0.025468	0.121898	0.465556			1	1			1	1			anatomical structure development;biological regulation;cellular metabolic process;cellular nitrogen compound metabolic process;cellular process;developmental process;macromolecule metabolic process;metabolic process;nitrogen compound metabolic process;nucleobase-containing compound metabolic process;primary metabolic process;ribosomal small subunit biogenesis;RNA metabolic process;RNA processing;…	cell part;cytoplasm;extracellular space;intracellular non-membrane-bounded organelle;intracellular organelle;macromolecular complex;nucleolus;organelle;preribosome;ribonucleoprotein complex
P06888		LV109_HUMAN	Ig lambda chain V-I region EPS	0.192501	0.178134	0.407612	0.353784	0.114985	0.0557004	0.0937726	0.0604303	0.0723551	0.0617273	0.0513123	0.048088	0.253802	0.0789965	0.0577361	1.79321	1.98429	2.74882			1	2						110000	biological regulation;cellular component organization;cellular membrane organization;cellular process;endocytosis;establishment of localization;immune system process;macromolecule metabolic process;membrane invagination;membrane organization;metabolic process;primary metabolic process;protein metabolic process;response to stimulus;response to stress;transport;vesicle-mediated transport	cell part;extracellular region;membrane;plasma membrane
Q86V85	GPR180	GP180_HUMAN	Integral membrane protein GPR180	0.240187	0.243173	-0.0545936	-0.000594962	0.303737	0.31824	0.185436	0.212283	-0.0235996	-0.00806006	0.14917	0.133781	0.0925156	0.239157	0.0575692	0.575019	2.34723	0.581162							1	2			biological regulation;cellular process;response to chemical stimulus;response to stimulus;signal transduction	cell part;extracellular organelle;organelle;vesicle
P33908	MAN1A1	MA1A1_HUMAN	Mannosyl-oligosaccharide 1,2-alpha-mannosidase IA	0.111371	0.0481466	-0.0119706	0.0244989	0.015446	0.112165	0.191631	0.124242	0.0217615	-0.0647855	0.172805	0.124399	0.0408913	0.103367	0.0574428	0.708454	1.25787	0.498269	4	5	3	3						5.6	carbohydrate metabolic process;cellular metabolic process;cellular process;macromolecule metabolic process;macromolecule modification;metabolic process;peptidyl-amino acid modification;primary metabolic process;protein glycosylation;protein metabolic process;protein modification process	cell part;cytoplasm;endoplasmic reticulum;extracellular organelle;Golgi apparatus;intracellular membrane-bounded organelle;intracellular organelle;membrane;organelle;vesicle	N-Glycan biosynthesis;Protein processing in endoplasmic reticulum;Various types of N-glycan biosynthesis
P51884	LUM	LUM_HUMAN	Lumican	-0.121301	-0.0592012	-0.0448469	0.0301307	0.0690474	0.144447	0.0549574	0.16212	0.0189736	0.0655466	0.0463555	0.103128	-0.0459463	0.102176	0.0565029	0.668263	1.55947	1.34263			2	4	3	6	6	13		4000	amine metabolic process;anatomical structure development;biological regulation;biosynthetic process;carbohydrate metabolic process;catabolic process;cellular component organization;cellular metabolic process;cellular process;developmental process;extracellular matrix organization;extracellular structure organization;macromolecule metabolic process;metabolic process;multicellular organismal proces…	cell part;extracellular matrix;extracellular organelle;extracellular region;extracellular space;organelle;proteinaceous extracellular matrix;vesicle
Q6PCB5	RSBN1L	RSBNL_HUMAN	Round spermatid basic protein 1-like protein	0.536997	0.244166	-0.0349145	-0.33368	-0.107278	-0.411035	0.342047	0.0592715	0.40473	0.115028	0.0411754	-0.27294	0.075107	-0.0222435	0.0563198	0.208295	0.0632384	0.193348					1	3						cell part;intracellular membrane-bounded organelle;intracellular organelle;nucleus;organelle
Q9BR26	OCSTAMP	OCSTP_HUMAN	Osteoclast stimulatory transmembrane protein	-0.662507	-0.145342	-0.313744	0.163959	-0.0521794	0.420067	-0.172785	0.325404	-0.3262	0.194703	-0.0500059	0.478301	-0.178062	0.101105	0.0552367	0.587089	0.365092	0.158183			1	1							biological regulation;cell differentiation;cellular process;developmental process;response to chemical stimulus;response to endogenous stimulus;response to stimulus	cell part
Q14320	FAM50A	FA50A_HUMAN	Protein FAM50A	0.0878862	-0.230044	0.230982	-0.0359354	0.306265	-0.000148428	0.255538	-0.0385314	0.260132	-0.0452448	0.190792	-0.145514	0.0110605	0.111276	0.0545737	0.045306	0.63367	0.26259							1	1			multicellular organismal process	cell part;intracellular membrane-bounded organelle;intracellular organelle;nucleoplasm;nucleus;organelle
P22105	TNXB	TENX_HUMAN	Tenascin-X	0.0615884	-0.182313	0.165394	-0.0656926	0.259613	0.0419567	0.231065	-0.0142147	0.165183	-0.0782529	0.195129	-0.0339541	-0.00456547	0.11408	0.0544979	0.0227547	0.815521	0.361157	2	2	1	1						70	biological adhesion;biological regulation;cell adhesion;cellular component assembly;cellular component organization;cellular ketone metabolic process;cellular lipid metabolic process;cellular metabolic process;cellular process;cytoskeleton organization;extracellular matrix organization;extracellular structure organization;glycerol ether metabolic process;lipid metabolic process;macromolecule meta…	cell part;extracellular matrix;extracellular organelle;extracellular space;intracellular;organelle;proteinaceous extracellular matrix;vesicle	ECM-receptor interaction;Focal adhesion
Q86UX2	ITIH5	ITIH5_HUMAN	Inter-alpha-trypsin inhibitor heavy chain H5	0.204904	0.0898626	0.0327568	-0.0171959	0.0573728	0.0397379	0.0062662	-0.092558	0.0665073	-0.0513445	0.156947	0.060398	0.0708195	0.002535	0.0535588	0.693275	0.0265523	0.574841	1	1									amine metabolic process;carbohydrate metabolic process;macromolecule metabolic process;metabolic process;nitrogen compound metabolic process;polysaccharide metabolic process;primary metabolic process	extracellular region
Q6ZMK1	CYHR1	CYHR1_HUMAN	Cysteine and histidine-rich protein 1	0.0986431	0.0803733	-0.154327	-0.107507	-0.47482	-0.395683	-0.34499	-0.347042	0.0908132	0.0697336	0.02912	0.0293432	-0.0183402	-0.368238	0.0531217	0.11401	2.99223	1.42442	1	1										cell part;nuclear envelope;nucleoplasm
P00736	C1R	C1R_HUMAN	Complement C1r subcomponent;Complement C1r subcomponent heavy chain;Complement C1r subcomponent light chain	-0.0315523	-0.0416124	0.0567978	0.0433967	0.0390058	0.0605011	-0.097287	-0.0646321	0.122718	0.113682	0.00585501	-0.015795	0.00643254	-0.0144857	0.0528246	0.0934642	0.146959	0.672298	2	5	11	29	7	27	7	10			biological regulation;immune system process;macromolecule metabolic process;metabolic process;primary metabolic process;protein metabolic process;response to stimulus;response to stress	extracellular organelle;extracellular region;organelle;vesicle	Complement and coagulation cascades;Phagosome;Staphylococcus aureus infection;Systemic lupus erythematosus
P01593		KV101_HUMAN	Ig kappa chain V-I region AG	-0.437394	-0.129119	-0.0429637	0.22585	0.140567	0.403925	-0.001196	0.288104	-0.10986	0.202155	-0.0810886	0.23833	-0.0753225	0.176717	0.0527225	0.273027	1.00245	0.263756			1	32							biological regulation;cellular component organization;cellular membrane organization;cellular process;endocytosis;establishment of localization;immune system process;macromolecule metabolic process;membrane invagination;membrane organization;metabolic process;primary metabolic process;protein metabolic process;response to stimulus;response to stress;transport;vesicle-mediated transport	cell part;extracellular organelle;extracellular region;membrane;organelle;plasma membrane;vesicle
P18065	IGFBP2	IBP2_HUMAN	Insulin-like growth factor-binding protein 2	0.639591	0.299658	0.313534	0.00592964	0.194791	-0.162867	0.0683688	-0.237447	0.101212	-0.220827	0.360945	0.01834	0.249959	-0.0285575	0.0523537	1.03024	0.121995	0.203371					1	1	5	9	15	930	aging;biological regulation;cellular metabolic process;cellular process;developmental process;macromolecule metabolic process;metabolic process;multi-organism process;primary metabolic process;protein metabolic process;response to abiotic stimulus;response to chemical stimulus;response to drug;response to endogenous stimulus;response to external stimulus;response to extracellular stimulus;respons…	cell part;extracellular organelle;extracellular region;extracellular space;intracellular organelle;organelle;vesicle
Q86UN3	RTN4RL2	R4RL2_HUMAN	Reticulon-4 receptor-like 2	0.015146	-0.11577	0.0909164	-0.0459351	-0.107223	-0.249066	0.0445807	-0.07628	0.00982076	-0.117967	0.250286	0.0980853	-0.0127855	-0.0865507	0.0520077	0.112037	0.685393	0.306062					1	1					anatomical structure morphogenesis;cellular component morphogenesis;cellular component organization;cellular process;developmental process;response to stimulus;response to stress	cell part;cell surface;extracellular organelle;organelle;vesicle
P02652	APOA2	APOA2_HUMAN	Apolipoprotein A-II;Proapolipoprotein A-II;Truncated apolipoprotein A-II	0.0976755	0.0347315	0.441716	0.354547	-0.312712	-0.349331	-0.0676245	-0.0317299	0.130411	0.038763	0.0823032	-0.0293796	0.194022	-0.163562	0.051996	1.00333	0.988586	0.698394	3	16	4	18	4	7	6	51	300000	750000	alcohol metabolic process;amine metabolic process;anatomical structure morphogenesis;biological regulation;biosynthetic process;catabolic process;cellular component assembly;cellular component organization;cellular lipid metabolic process;cellular metabolic process;cellular nitrogen compound metabolic process;cellular process;detection of stimulus;developmental process;establishment of localizati…	cell part;cytosol;endosome;extracellular organelle;extracellular region;intracellular membrane-bounded organelle;intracellular organelle;macromolecular complex;organelle;vesicle	PPAR signaling pathway
Q8IZ41	RASEF	RASEF_HUMAN	Ras and EF-hand domain-containing protein	-0.062754	-0.604183	0.0198871	-0.47053	0.346491	-0.183422	0.388422	-0.129147	0.346725	-0.182151	0.334328	-0.225477	-0.214145	0.080991	0.0519893	0.785079	0.270157	0.158995							1	1			biological regulation;cellular process;establishment of localization;metabolic process;protein transport;response to stimulus;signal transduction;transport	cell part;endomembrane system
Q6UXK2	ISLR2	ISLR2_HUMAN	Immunoglobulin superfamily containing leucine-rich repeat protein 2	0.371474	0.280641	0.452262	0.355493	0.287227	0.185467	0.270429	0.189651	0.225801	0.138096	-0.00829885	-0.120417	0.340967	0.221421	0.0509659	2.71823	2.50582	0.301283					1	1					biological regulation	cell part;cell surface;membrane;plasma membrane
P43652	AFM	AFAM_HUMAN	Afamin	-0.201142	-0.236306	-0.0719061	-0.0629176	-0.0868309	-0.0808427	0.0263215	0.0047795	0.0956914	0.0845494	0.0273925	0.00218273	-0.131423	-0.0322683	0.0501988	1.31656	0.488552	0.992813	29	90	24	55	17	31	23	56	85000	3700	establishment of localization;transport;vitamin transport	extracellular organelle;extracellular region;extracellular space;organelle;vesicle
O00257	CBX4	CBX4_HUMAN	E3 SUMO-protein ligase CBX4	-1.45357	-1.49337	-1.06955	-1.14881	-1.08685	-1.17156	-1.18329	-1.24207	0.123918	0.0878578	0.0142748	-0.0143818	-1.06421	-1.10052	0.0497347	2.91562	4.34806	0.706155			1	1							biological regulation;biosynthetic process;cellular component organization;cellular metabolic process;cellular nitrogen compound metabolic process;cellular process;chromatin modification;chromatin organization;chromosome organization;macromolecule metabolic process;macromolecule modification;metabolic process;nitrogen compound metabolic process;nucleobase-containing compound metabolic process;org…	cell part;intracellular membrane-bounded organelle;intracellular organelle;macromolecular complex;nucleoplasm;nucleus;organelle;PcG protein complex;protein complex		CtBP complex;Polycomb repressive complex;Polycomb repressive complex 1 (PRC1, hPRC-H)
P01042	KNG1	KNG1_HUMAN	Bradykinin;Kininogen-1;Kininogen-1 heavy chain;Kininogen-1 light chain;Low molecular weight growth-promoting factor;Lysyl-bradykinin;T-kinin	-0.156648	-0.117225	-0.0723296	-0.0159823	0.191241	0.227365	-0.0122695	0.0584891	0.047921	0.106011	0.0132132	0.0394121	-0.0853825	0.104475	0.0496942	1.2371	0.885184	1.1093	4	11	18	55	13	67	17	85	70000	28000	biological regulation;cell activation;cellular homeostasis;cellular ion homeostasis;cellular process;circulatory system process;coagulation;establishment of localization;exocytosis;homeostatic process;macromolecule metabolic process;metabolic process;multicellular organismal process;muscle contraction;primary metabolic process;protein metabolic process;regulation of body fluid levels;regulation o…	cell part;extracellular organelle;extracellular region;extracellular space;membrane;organelle;plasma membrane;vesicle	Complement and coagulation cascades
A1L4H1	SSC5D	SRCRL_HUMAN	Soluble scavenger receptor cysteine-rich domain-containing protein SSC5D	-0.0216678	-0.201242	0.0845182	-0.0299664	-0.00877239	-0.0889328	0.349189	0.185833	0.135112	-0.0930697	0.167307	0.00823299	-0.03764	0.0913222	0.048571	0.277539	0.457961	0.365347	4	4									biological regulation;cellular component organization;cellular membrane organization;cellular process;detection of stimulus;developmental process;endocytosis;establishment of localization;immune system process;membrane invagination;membrane organization;multicellular organismal development;multicellular organismal process;multi-organism process;regulation of transport;response to biotic stimulus;…	cell part;cytoplasm;extracellular matrix;extracellular space;intracellular;membrane
Q6NXT2	H3F3C	H3C_HUMAN	Histone H3.3C	0.0972307	0.00730838	-0.0275018	-0.0497709	0	0.0253272	-0.0275948	0.0278877	0.0478789	-0.039789	0.151421	0.0455105	0.00640242	0.00624316	0.0475359	0.0723264	0.183654	0.550619							2	4			biological regulation	cell part;macromolecular complex;nucleosome	Systemic lupus erythematosus
Q6YHK3	CD109	CD109_HUMAN	CD109 antigen	0.101525	-0.0292578	-0.0483239	-0.114018	-0.368386	-0.401762	-0.207249	-0.321814	0.155499	-0.0818055	0.216675	-0.077167	-0.0206534	-0.299371	0.0461331	0.185564	2.33308	0.266087	3	3								19	anatomical structure development;anatomical structure formation involved in morphogenesis;biological regulation;cellular process;developmental process;molting cycle;multicellular organismal process;regulation of protein modification process;syncytium formation	cell part;cell surface;extracellular space;membrane;plasma membrane
P07195	LDHB	LDHB_HUMAN	L-lactate dehydrogenase B chain	0.0196042	-0.233098	0.0534646	-0.186423	0.0797412	-0.146716	0.0119083	-0.242172	0.27824	0.0260029	0.0755497	-0.162334	-0.0757018	-0.0648015	0.046031	0.500802	0.413749	0.228802	2	5	1	2						86	carbohydrate metabolic process;cellular ketone metabolic process;cellular metabolic process;cellular nitrogen compound metabolic process;cellular process;cofactor metabolic process;heterocycle metabolic process;metabolic process;nitrogen compound metabolic process;nucleobase-containing compound metabolic process;nucleobase-containing small molecule metabolic process;nucleotide metabolic process;o…	cell part;cytoplasm;cytosol;extracellular organelle;intracellular membrane-bounded organelle;intracellular organelle;membrane;mitochondrion;organelle;vesicle	Cysteine and methionine metabolism;Glycolysis / Gluconeogenesis;Propanoate metabolism;Pyruvate metabolism
O00462	MANBA	MANBA_HUMAN	Beta-mannosidase	-0.516372	-0.313596	-0.10956	0.158305	-0.137491	0.162692	0.199967	0.41896	-0.0445731	0.155393	-0.0632847	0.157984	-0.151592	0.131039	0.0457994	0.570981	0.594992	0.33634	1	1								1.7	carbohydrate metabolic process;catabolic process;cell wall organization or biogenesis;cellular cell wall organization or biogenesis;cellular metabolic process;cellular process;macromolecule metabolic process;macromolecule modification;metabolic process;polysaccharide metabolic process;primary metabolic process;protein metabolic process;protein modification process	cell part;intracellular membrane-bounded organelle;intracellular organelle;lysosome;organelle;vacuole	Lysosome;Other glycan degradation
P12259	F5	FA5_HUMAN	Coagulation factor V;Coagulation factor V heavy chain;Coagulation factor V light chain	-0.0523081	-0.0589504	-0.0432766	0.0196722	-0.0486413	0.0881455	-0.162383	-0.0630524	0.0170883	0.0857404	-0.00313724	0.0917034	-0.0325389	-0.0421415	0.0456583	0.798259	0.363171	0.853753	3	3	9	17	9	15	6	9	9000	260	biological regulation;blood circulation;cell activation;cellular process;circulatory system process;coagulation;establishment of localization;exocytosis;multicellular organismal process;regulation of body fluid levels;secretion;transport;vesicle-mediated transport	cell part;endoplasmic reticulum;extracellular region;extracellular space;Golgi apparatus;intracellular membrane-bounded organelle;intracellular organelle;membrane;organelle;plasma membrane;vesicle	Complement and coagulation cascades
P01031	C5	CO5_HUMAN	C5a anaphylatoxin;Complement C5;Complement C5 alpha chain;Complement C5 alpha' chain;Complement C5 beta chain	0.0352856	0.12849	0.0496476	0.102241	-0.0702986	0.00134463	-0.0482828	0.0441088	-0.018694	0.103594	0.0152777	0.0930763	0.0756028	-0.0173905	0.0455978	1.43503	0.278058	0.692152	47	139	31	67	5	8	8	10			biological regulation;cell death;cell motility;cellular component movement;cellular homeostasis;cellular ion homeostasis;cellular metabolic process;cellular process;death;developmental process;embryo development;homeostatic process;immune system process;locomotion;macromolecule metabolic process;macromolecule modification;metabolic process;phosphorus metabolic process;primary metabolic process;pr…	cell part;extracellular organelle;extracellular region;extracellular space;macromolecular complex;organelle;protein complex;vesicle	Complement and coagulation cascades;Prion diseases;Staphylococcus aureus infection;Systemic lupus erythematosus
Q8NDH2	CCDC168	CC168_HUMAN	Coiled-coil domain-containing protein 168	0.177789	-0.0552389	0.207352	0.0394141	-0.101688	-0.237309	0.10132	-0.11549	0.17426	-0.0615771	0.152726	-0.0618086	0.082244	-0.0774265	0.045032	0.639832	0.526818	0.308344	1	2
P01710		LV207_HUMAN	Ig lambda chain V-II region BO	-0.342256	-0.409296	-0.591329	-0.69783	-0.13424	-0.246198	-0.267446	-0.353461	0.0430108	-0.0202904	0.110996	0.0550985	-0.438494	-0.229618	0.044791	2.08116	1.93776	0.74969			1	2							biological regulation;cellular component organization;cellular membrane organization;cellular process;endocytosis;establishment of localization;immune system process;macromolecule metabolic process;membrane invagination;membrane organization;metabolic process;primary metabolic process;protein metabolic process;response to stimulus;response to stress;transport;vesicle-mediated transport	cell part;extracellular region;membrane;plasma membrane
P07988	SFTPB	PSPB_HUMAN	Pulmonary surfactant-associated protein B	0.402111	0.0685968	0.0834952	-0.064318	0.141266	-0.0550958	0.199612	-0.0730651	0.211729	-0.0799758	0.212448	-0.133568	0.102237	0.0467438	0.0444228	0.517282	0.30445	0.214872	3	3									anatomical structure morphogenesis;cellular lipid metabolic process;cellular metabolic process;cellular process;developmental process;lipid metabolic process;metabolic process;multicellular organismal process;primary metabolic process	cell part;extracellular space;intracellular membrane-bounded organelle;intracellular organelle;lysosome;organelle;vacuole
P01876	IGHA1	IGHA1_HUMAN	Ig alpha-1 chain C region	-0.0759702	0.0264028	0.0248518	0.132897	0.170211	0.251557	0.257897	0.333714	0.0519286	0.189818	-0.0868538	0.0401304	0.02492	0.237477	0.0438019	0.243365	2.3226	0.34487	5	169	5	183	1	56	4	100			biological regulation;cellular component organization;cellular membrane organization;cellular metabolic process;cellular process;endocytosis;establishment of localization;homeostatic process;immune system process;macromolecule metabolic process;macromolecule modification;membrane invagination;membrane organization;metabolic process;multicellular organismal process;multi-organism process;primary m…	extracellular organelle;extracellular region;extracellular space;immunoglobulin complex;macromolecular complex;organelle;protein complex;vesicle
P49736	MCM2	MCM2_HUMAN	DNA replication licensing factor MCM2	0.121703	0.11641	0.0993528	0.159149	0.360605	0.45272	0.398857	0.409782	-0.103401	-0.111504	0.203941	0.217142	0.121101	0.390687	0.0435451	2.65296	3.65128	0.211925	1	1									biosynthetic process;cell cycle;cellular component assembly;cellular component organization;cellular macromolecular complex assembly;cellular metabolic process;cellular nitrogen compound metabolic process;cellular process;chromatin organization;chromosome organization;DNA geometric change;DNA metabolic process;DNA replication;macromolecular complex assembly;macromolecule metabolic process;metabol…	cell part;cytoplasm;cytoskeleton;intracellular membrane-bounded organelle;intracellular non-membrane-bounded organelle;intracellular organelle;macromolecular complex;nucleoplasm;nucleus;organelle;origin recognition complex;protein complex	Cell cycle;Cell cycle - yeast;DNA replication;Meiosis - yeast	Emerin complex 24;MCM complex;MCM2-MCM4-MCM6-MCM7 complex;MCM2-MCM6-MCM7 complex
Q02040	AKAP17A	AK17A_HUMAN	A-kinase anchor protein 17A	-0.114284	0.222468	-0.0889026	0.208387	0.0408029	0.332637	0.143549	0.461325	-0.291666	0.0488251	0.0560899	0.403984	0.0480956	0.205808	0.0422954	0.237474	1.0936	0.138089			1	3							biological regulation;cell activation;cellular metabolic process;cellular nitrogen compound metabolic process;cellular process;immune system process;macromolecule metabolic process;metabolic process;mRNA metabolic process;mRNA processing;nitrogen compound metabolic process;nucleobase-containing compound metabolic process;primary metabolic process;response to stimulus;RNA metabolic process;RNA pro…	cell part;cytoplasm;intracellular membrane-bounded organelle;intracellular organelle;macromolecular complex;nucleoplasm;nucleus;organelle;ribonucleoprotein complex;spliceosomal complex
Q8IVG5	SAMD9L	SAM9L_HUMAN	Sterile alpha motif domain-containing protein 9-like	-0.0438175	0.156574	-0.205237	-0.0107802	-0.314452	-0.124987	-0.457582	-0.247135	0.227039	0.430559	-0.30574	-0.126633	-0.0224806	-0.251205	0.0422229	0.124487	1.58797	0.120393					1	1					anatomical structure development;biological regulation;cell differentiation;cell division;cell proliferation;cellular component organization;cellular membrane organization;cellular process;developmental process;membrane fusion;membrane organization;organelle fusion;organelle organization;vesicle organization	cell part;endosome;intracellular membrane-bounded organelle;intracellular organelle;organelle
Q5VU43	PDE4DIP	MYOME_HUMAN	Myomegalin	-0.0316848	-0.307261	0.282131	0.0575672	0.134447	-0.129612	0	-0.251715	0.278856	0.015833	0.0988213	-0.19513	0.000151229	-0.0529181	0.0414449	0.000492895	0.290875	0.187958							1	2			cellular component assembly;cellular component organization;cellular macromolecular complex assembly;cellular process;macromolecular complex assembly;protein complex assembly	cell part;centrosome;cytoplasm;Golgi apparatus;intracellular membrane-bounded organelle;intracellular non-membrane-bounded organelle;intracellular organelle;microtubule organizing center;nucleus;organelle
Q9UQE7	SMC3	SMC3_HUMAN	Structural maintenance of chromosomes protein 3	0.620463	0.905543	0.165311	0.410931	-0.118754	0.121409	0.521994	0.788099	-0.2125	0.07632	0.0203072	0.316531	0.399886	0.233618	0.0412133	1.35421	0.691722	0.170332			1	1							biological regulation;cell cycle;cell division;cellular component organization;cellular metabolic process;cellular nitrogen compound metabolic process;cellular process;chromosome organization;cytoskeleton organization;developmental process;DNA metabolic process;DNA repair;macromolecule metabolic process;macromolecule modification;meiosis;metabolic process;mitosis;mitotic cell cycle;nitrogen compo…	cell part;chromosome;cohesin complex;cytoplasm;cytosol;intracellular membrane-bounded organelle;intracellular non-membrane-bounded organelle;intracellular organelle;macromolecular complex;nucleoplasm;nucleus;organelle;protein complex	Cell cycle;Cell cycle - yeast;Meiosis - yeast;Oocyte meiosis	CDCA5-PDS5A-RAD21-SMC1A-PDS5B-SMC3 complex;Cohesin-SA1 complex;Cohesin-SA2 complex;Mitotic 14S cohesin 1 complex;Mitotic 14S cohesin 2 complex;SMC1-SMC3 complex;SNF2h-cohesin-NuRD complex;Sororin-cohesin complex
Q6IV72	ZNF425	ZN425_HUMAN	Zinc finger protein 425	-0.43302	-0.148257	-0.126025	0.119277	-0.309114	-0.0692683	-0.268487	-0.00269928	-0.222736	0.0657662	0.0308606	0.326766	-0.119913	-0.141285	0.0409572	0.546548	0.928069	0.163916			1	1							biological regulation;biosynthetic process;cellular metabolic process;cellular nitrogen compound metabolic process;cellular process;macromolecule metabolic process;metabolic process;nitrogen compound metabolic process;nucleobase-containing compound metabolic process;primary metabolic process;RNA metabolic process	cell part;cytoplasm;intracellular membrane-bounded organelle;intracellular organelle;nucleus;organelle
P00450	CP	CERU_HUMAN	Ceruloplasmin	-0.200855	0.0374732	-0.23596	0.0412359	-0.089892	0.171509	-0.212077	0.0432567	-0.0770987	0.163395	-0.0717602	0.171837	-0.0778819	-0.0187007	0.0408783	0.498826	0.0917476	0.25748	20	48	39	171	11	33	15	37	210000	86000	biological regulation;cellular homeostasis;cellular ion homeostasis;cellular process;establishment of localization;homeostatic process;ion transport;transmembrane transport;transport	cell part;extracellular organelle;extracellular region;extracellular space;membrane;organelle;vesicle	Porphyrin and chlorophyll metabolism
P00748	F12	FA12_HUMAN	Beta-factor XIIa part 1;Coagulation factor XII;Coagulation factor XIIa heavy chain;Coagulation factor XIIa light chain	-0.419348	-0.210971	-0.317518	-0.132053	0.0909045	0.275134	-0.161516	0.0435672	0.0655189	0.232663	-0.141616	0.0316048	-0.239918	0.0525878	0.0407849	1.6384	0.268407	0.234253	3	3	8	11	15	57	16	44		3000	biological regulation;coagulation;immune system process;macromolecule metabolic process;metabolic process;multicellular organismal process;primary metabolic process;protein maturation;protein metabolic process;regulation of body fluid levels;response to chemical stimulus;response to stimulus;response to stress	cell part;extracellular organelle;extracellular region;extracellular space;membrane;organelle;plasma membrane;vesicle	Complement and coagulation cascades
P02747	C1QC	C1QC_HUMAN	Complement C1q subcomponent subunit C	0.175516	0.0364855	0.324277	0.166101	0.0961669	-0.0464858	0.0847752	-0.0336624	0.0134531	-0.0482753	0.166614	0.0453715	0.157106	0.0234253	0.0406211	1.23358	0.257147	0.398891	5	37	3	9	3	6	2	4	50000	910	biological regulation;immune system process;macromolecule metabolic process;metabolic process;primary metabolic process;protein metabolic process;response to stimulus;response to stress	extracellular organelle;extracellular region;extracellular space;organelle;vesicle	Chagas disease (American trypanosomiasis);Complement and coagulation cascades;Prion diseases;Staphylococcus aureus infection;Systemic lupus erythematosus
Q8N1G0	ZNF687	ZN687_HUMAN	Zinc finger protein 687	0.0288394	-0.0437559	0.0121587	-0.099898	0.508823	0.39131	-0.114989	-0.20656	0.104865	0.0360093	0.0445735	-0.016879	-0.0242474	0.106524	0.0401404	0.352311	0.320536	0.722171			1	1							biological regulation;biosynthetic process;cellular metabolic process;cellular nitrogen compound metabolic process;cellular process;macromolecule metabolic process;metabolic process;nitrogen compound metabolic process;nucleobase-containing compound metabolic process;primary metabolic process;RNA metabolic process	cell part;intracellular membrane-bounded organelle;intracellular non-membrane-bounded organelle;intracellular organelle;nucleolus;nucleus;organelle
Q86U17	SERPINA11	SPA11_HUMAN	Serpin A11	-0.00710393	-0.0953741	0.170077	0.146896	-0.552195	-0.543059	-0.201815	-0.273867	0.111394	0.0203138	0.0510605	-0.0187168	0.0475942	-0.33246	0.0388775	0.33778	1.64435	0.634182	1	1								6.7	biological regulation	extracellular space
P01834	IGKC	IGKC_HUMAN	Ig kappa chain C region	-0.166857	-0.0910538	-0.00354449	0.0749178	0.0242268	0.122047	0.00921546	0.139583	0.0399213	0.138246	-0.0553021	0.0434527	-0.0422041	0.0691656	0.0385342	0.356822	0.945607	0.431854	5	69	7	151	3	11	5	47			biological regulation;cellular component organization;cellular membrane organization;cellular process;endocytosis;establishment of localization;homeostatic process;immune system process;macromolecule metabolic process;membrane invagination;membrane organization;metabolic process;primary metabolic process;protein metabolic process;response to stimulus;response to stress;transport;vesicle-mediated …	cell part;extracellular organelle;extracellular region;extracellular space;membrane;organelle;plasma membrane;vesicle
Q96AG4	LRRC59	LRC59_HUMAN	Leucine-rich repeat-containing protein 59	0.315085	0.357802	-0.0387466	-0.0354911	-0.171359	-0.17356	-0.841065	-0.817324	0.172878	0.219334	-0.132628	-0.0787686	0.123039	-0.363105	0.0384174	0.584125	1.11015	0.191054			1	1								cell part;endoplasmic reticulum;intracellular membrane-bounded organelle;intracellular non-membrane-bounded organelle;intracellular organelle;membrane;nuclear envelope;organelle
Q9UKX5	ITGA11	ITA11_HUMAN	Integrin alpha-11	-0.347399	-0.489216	-0.0624322	-0.139159	-0.721253	-0.765662	-0.55369	-0.679289	0.176725	0.0320984	0.0399621	-0.0833614	-0.217239	-0.623099	0.0373787	1.11916	3.18301	0.306594	1	1									anatomical structure development;biological adhesion;biological regulation;cell adhesion;cell differentiation;cell motility;cellular component movement;cellular component organization;cellular process;developmental process;extracellular matrix organization;extracellular structure organization;locomotion;response to stimulus;signal transduction	cell part;macromolecular complex;membrane;plasma membrane;protein complex;receptor complex	Arrhythmogenic right ventricular cardiomyopathy (ARVC);Dilated cardiomyopathy;ECM-receptor interaction;Focal adhesion;Hypertrophic cardiomyopathy (HCM);Regulation of actin cytoskeleton	ITGA11-ITGB1 complex;ITGA11-ITGB1-COL1A1 complex
Q12888	TP53BP1	TP53B_HUMAN	Tumor suppressor p53-binding protein 1	-0.294256	-0.422071	0.171019	0.0942161	-0.179093	-0.295391	0.0406011	-0.0633528	0.00745836	-0.107803	0.207813	0.0616222	-0.0874332	-0.108555	0.0373751	0.307001	0.73236	0.248146							1	1			biological regulation;biosynthetic process;cellular metabolic process;cellular nitrogen compound metabolic process;cellular process;DNA metabolic process;DNA recombination;DNA repair;macromolecule metabolic process;metabolic process;nitrogen compound metabolic process;nucleobase-containing compound metabolic process;primary metabolic process;response to DNA damage stimulus;response to stimulus;re…	cell part;cytoplasm;intracellular membrane-bounded organelle;intracellular non-membrane-bounded organelle;intracellular organelle;kinetochore;macromolecular complex;nucleoplasm;nucleus;organelle;protein complex		53BP1-containing complex;MDC1-H2AFX-TP53BP1 complex;MDC1-p53BP1-SMC1 complex;PTIP-DNA damage response complex
P22897	MRC1	MRC1_HUMAN	Macrophage mannose receptor 1	0.0490527	-0.101959	0.0622412	-0.128232	0.0306758	-0.165254	-0.022779	-0.192766	0.134033	-0.013239	0.0902394	-0.0496296	-0.0270391	-0.0789672	0.0371526	0.227972	0.688518	0.379145			1	1						5.6	cellular component organization;cellular membrane organization;cellular process;endocytosis;establishment of localization;membrane invagination;membrane organization;response to biotic stimulus;response to chemical stimulus;response to stimulus;transport;vesicle-mediated transport	cell part;cell surface;membrane;plasma membrane	ko05152;Phagosome
P10909	CLU	CLUS_HUMAN	Clusterin;Clusterin alpha chain;Clusterin beta chain	-0.0575177	-0.0324831	-0.0491134	0.00358696	0.241381	0.278622	-0.0859075	-0.0471532	0.0307831	0.0403224	0.0312243	0.0453683	-0.0329892	0.0813043	0.0366627	1.05862	0.416719	2.71443	6	12	13	46	12	86	11	63	101000	25000	anatomical structure morphogenesis;biological regulation;cell activation;cell morphogenesis;cellular component assembly;cellular component morphogenesis;cellular component organization;cellular macromolecular complex assembly;cellular membrane organization;cellular metabolic process;cellular process;coagulation;developmental process;establishment of localization;exocytosis;immune system process;l…	cell part;cytoplasm;cytoplasmic membrane-bounded vesicle;cytosol;endoplasmic reticulum;extracellular matrix;extracellular organelle;extracellular region;extracellular space;Golgi apparatus;intracellular membrane-bounded organelle;intracellular organelle;macromolecular complex;membrane;mitochondrion;nucleus;organelle;vesicle
P11597	CETP	CETP_HUMAN	Cholesteryl ester transfer protein	0.156985	-0.179583	0.1194	-0.174731	0.125599	-0.0603073	0.0946022	-0.159406	0.139896	-0.168377	0.213545	-0.0179325	-0.0164724	0.000107573	0.035707	0.0732423	0.000582934	0.182413	4	6	3	3						19	alcohol metabolic process;amine metabolic process;biological regulation;cellular component organization;cellular lipid metabolic process;cellular membrane organization;cellular metabolic process;cellular nitrogen compound metabolic process;cellular process;endocytosis;establishment of localization;glycerol ether metabolic process;homeostatic process;lipid metabolic process;lipid transport;macromo…	extracellular organelle;extracellular region;extracellular space;macromolecular complex;organelle;vesicle
Q9C0G6	DNAH6	DYH6_HUMAN	Dynein heavy chain 6, axonemal	-0.200464	-0.100484	0.141799	0.202317	-0.0754367	-0.020375	-0.17989	-0.0988861	-0.114988	-0.0112697	0.0881543	0.199277	0.00905195	-0.0878286	0.0355138	0.0373034	1.17822	0.228036			1	1							cell motility;cellular component movement;cellular process;locomotion;metabolic process	cell part;macromolecular complex;protein complex
Q7Z478	DHX29	DHX29_HUMAN	ATP-dependent RNA helicase DHX29	-0.0381912	-0.0456899	-0.170243	-0.175869	1.59969	1.57742	1.6897	1.68718	0.049783	0.0487579	0.0250851	0.00808033	-0.0999244	1.5481	0.0322774	1.18154	4.90441	1.33133			1	2	1	2	1	1			cellular metabolic process;cellular nitrogen compound metabolic process;cellular process;macromolecule metabolic process;metabolic process;nitrogen compound metabolic process;nucleobase-containing compound metabolic process;primary metabolic process;RNA metabolic process;RNA processing	cell part;intracellular membrane-bounded organelle;intracellular organelle;macromolecular complex;mitochondrion;nucleus;organelle;ribonucleoprotein complex
Q9BYP7	WNK3	WNK3_HUMAN	Serine/threonine-protein kinase WNK3	0.210635	0.0104117	0.143586	-0.0960987	-0.0562667	-0.301408	0.150454	-0.0687447	0.0917264	-0.104758	0.172694	-0.0163867	0.0590449	-0.0582356	0.031936	0.398693	0.293082	0.223916			1	6							biological regulation;cellular metabolic process;cellular process;macromolecule metabolic process;macromolecule modification;metabolic process;phosphorus metabolic process;primary metabolic process;protein metabolic process;protein modification process;protein phosphorylation;regulation of protein modification process;regulation of transport;response to stimulus;signal transduction	cell part;cytoplasm
P13591	NCAM1	NCAM1_HUMAN	Neural cell adhesion molecule 1	0.184222	0.236777	0.179046	0.194917	0.270927	0.182643	0.102565	0.103622	0.0264256	0.147886	-0.0241695	-0.0142875	0.193666	0.152722	0.0314758	3.20609	1.58749	0.343597			5	6						33	biological adhesion;biological regulation;cell adhesion;cellular component organization;cellular process;extracellular matrix organization;extracellular structure organization;locomotion;response to chemical stimulus;response to external stimulus;response to stimulus;signal transduction	cell part;cell surface;extracellular organelle;membrane;organelle;plasma membrane;vesicle	Cell adhesion molecules (CAMs);Prion diseases
Q9NZP8	C1RL	C1RL_HUMAN	Complement C1r subcomponent-like protein	0.0485068	0.0352187	0.0553226	0.0261565	0.15319	0.100544	0.0988167	0.0554669	-0.0290262	-0.0182147	0.114263	0.0662462	0.0407671	0.0980819	0.0311739	2.09362	1.83661	0.393714	7	14	3	11	3	10	5	8		260	biological regulation;immune system process;macromolecule metabolic process;metabolic process;primary metabolic process;protein metabolic process;response to stimulus;response to stress	extracellular organelle;extracellular space;organelle;vesicle
Q7L576	CYFIP1	CYFP1_HUMAN	Cytoplasmic FMR1-interacting protein 1	0.128755	-0.384678	0.475556	0.0272118	-0.862006	-1.27803	-0.115008	-0.612224	0.368019	-0.148224	0.218463	-0.276478	0.0455727	-0.482317	0.0310451	0.124667	1.22121	0.0933085	1	1									biological regulation;cell growth;cellular component assembly;cellular component organization;cellular process;developmental process;growth;immune system process;multicellular organismal process;neurological system process;regulation of organelle organization;response to chemical stimulus;response to stimulus;response to stress;signal transduction	cell part;cell projection;cytosol;extracellular organelle;macromolecular complex;neuron projection;organelle;protein complex;synapse;vesicle	Regulation of actin cytoskeleton	Profilin 2 complex;Wave-2 complex
A8MQT2	GOLGA8B	GOG8B_HUMAN	Golgin subfamily A member 8B	0.0160633	0.219912	0.467896	0.66581	-0.137352	0.055571	-0.148347	0.065557	0.0316829	0.23866	-0.154554	0.0280101	0.266698	-0.0368136	0.0309727	1.02299	0.272071	0.164379					1	1						cell part;membrane
P20701	ITGAL	ITAL_HUMAN	Integrin alpha-L	-0.166125	0.0513793	-0.0960025	0.0820403	-0.0622205	0.110366	-0.218706	-0.0201769	-0.175038	0.0462058	0.0226052	0.251252	-0.028771	-0.0419889	0.0308745	0.204465	0.273558	0.151576			1	1							biological adhesion;biological regulation;cell activation;cell adhesion;cell motility;cell proliferation;cellular component movement;cellular component organization;cellular localization;cellular membrane organization;cellular process;coagulation;extracellular matrix organization;extracellular structure organization;immune system process;localization;locomotion;membrane organization;multicellular…	cell part;cell surface;extracellular organelle;macromolecular complex;membrane;organelle;plasma membrane;protein complex;receptor complex;vesicle	Cell adhesion molecules (CAMs);Leukocyte transendothelial migration;Malaria;Natural killer cell mediated cytotoxicity;Regulation of actin cytoskeleton;Rheumatoid arthritis;Staphylococcus aureus infection;Viral myocarditis
Q9UHG3	PCYOX1	PCYOX_HUMAN	Prenylcysteine oxidase 1	-0.0579273	0.0859079	-0.0676825	0.0827169	-0.38298	-0.22529	-0.284346	-0.138078	-0.0845243	0.0606634	0.00586982	0.152489	0.00991091	-0.233633	0.0305868	0.0879478	1.81466	0.262125	2	2	1	1	1	1				54	amine metabolic process;catabolic process;cellular amino acid metabolic process;cellular ketone metabolic process;cellular metabolic process;cellular nitrogen compound metabolic process;cellular process;macromolecule metabolic process;metabolic process;nitrogen compound metabolic process;organic acid metabolic process;primary metabolic process;protein metabolic process;proteolysis;proteolysis inv…	cell part;extracellular organelle;intracellular membrane-bounded organelle;intracellular organelle;lysosome;macromolecular complex;membrane;organelle;plasma membrane;vacuole;vesicle
O95294	RASAL1	RASL1_HUMAN	RasGAP-activating-like protein 1	-0.246037	-0.339055	-0.115129	-0.214084	0.000964816	-0.102981	-0.0817442	-0.164708	0.390285	0.300394	-0.205705	-0.320009	-0.20925	-0.0815354	0.0304111	1.80067	1.07417	0.0800133					1	1					biological regulation;cellular process;response to stimulus;signal transduction	cell part;cytoplasm;cytosol
Q9BZS1	FOXP3	FOXP3_HUMAN	Forkhead box protein P3;Forkhead box protein P3 41 kDa form;Forkhead box protein P3, C-terminally processed	-0.223632	-0.140915	-0.106596	0.0412096	0.183625	0.363749	0.238448	0.337382	-0.143464	-0.0635575	0.123611	0.22482	-0.0967767	0.25897	0.0302476	0.831891	2.16151	0.152773	1	1									anatomical structure morphogenesis;biological regulation;cell activation;cellular component organization;cellular process;chromatin modification;chromatin organization;chromosome organization;cytokine production;developmental process;homeostatic process;immune system process;multicellular organismal process;multi-organism process;organelle organization;regulation of DNA metabolic process;regulati…	cell part;cytoplasm;intracellular membrane-bounded organelle;intracellular organelle;macromolecular complex;nucleus;organelle;protein complex
P23470	PTPRG	PTPRG_HUMAN	Receptor-type tyrosine-protein phosphatase gamma	-0.01525	-0.0437369	-0.0581145	-0.126063	0.228618	0.155213	0.0517827	0.00432052	-0.0273457	-0.0520933	0.113367	0.0960228	-0.0580611	0.0998839	0.0299623	1.08954	0.928665	0.303715			1	2						4.9	anatomical structure development;biological regulation;cellular metabolic process;cellular process;developmental process;macromolecule metabolic process;macromolecule modification;metabolic process;phosphorus metabolic process;primary metabolic process;protein dephosphorylation;protein metabolic process;protein modification process;response to stimulus;signal transduction	cell part;extracellular organelle;extracellular space;organelle;vesicle
P02647	APOA1	APOA1_HUMAN	Apolipoprotein A-I;Proapolipoprotein A-I;Truncated apolipoprotein A-I	0.144583	0.156537	-0.0317423	-0.00362231	-0.178823	-0.129554	-0.044386	-0.0271972	0.0334602	0.0573108	0.012134	0.0187964	0.0605127	-0.0886433	0.0298283	0.572022	1.1148	1.25291	26	365	19	177	26	244	42	783	1400000	310000	alcohol metabolic process;amine metabolic process;anatomical structure development;anatomical structure morphogenesis;biological regulation;biosynthetic process;cell activation;cell motility;cell proliferation;cellular component assembly;cellular component morphogenesis;cellular component movement;cellular component organization;cellular lipid metabolic process;cellular membrane organization;cell…	cell part;cell surface;cytoplasmic membrane-bounded vesicle;cytosol;endosome;extracellular organelle;extracellular region;extracellular space;intracellular membrane-bounded organelle;intracellular organelle;macromolecular complex;membrane;nucleus;organelle;plasma membrane;vesicle	African trypanosomiasis;Fat digestion and absorption;PPAR signaling pathway;Vitamin digestion and absorption
O95497	VNN1	VNN1_HUMAN	Pantetheinase	-0.53213	-0.154354	-0.722691	-0.332102	-0.608808	-0.204788	-0.556086	-0.179689	-0.0604498	0.31779	-0.251431	0.141162	-0.349373	-0.3158	0.0294953	1.41582	1.37824	0.10514	1	1	1	1						56	amine metabolic process;biological adhesion;biological regulation;cell adhesion;cellular amino acid metabolic process;cellular component movement;cellular ketone metabolic process;cellular metabolic process;cellular nitrogen compound metabolic process;cellular process;cofactor metabolic process;immune system process;metabolic process;nitrogen compound metabolic process;organic acid metabolic proc…	cell part;extracellular organelle;membrane;organelle;plasma membrane;vesicle	Pantothenate and CoA biosynthesis
Q7RTZ1	OVCH2	OVCH2_HUMAN	Ovochymase-2	-0.412134	-0.314531	-0.172835	-0.114693	-0.0652032	-0.0125179	-0.34938	-0.270752	0.00218172	0.103524	-0.0444191	0.0643268	-0.223393	-0.150234	0.0294716	1.48194	0.923794	0.388662			1	1								extracellular region
P04004	VTN	VTNC_HUMAN	Somatomedin-B;Vitronectin;Vitronectin V10 subunit;Vitronectin V65 subunit	0.0231158	0.0310437	0.0645984	0.146121	0.0297781	0.100609	-0.0425071	0.00853497	0.0205171	0.0551777	0.00669652	0.0352978	0.062695	0.0227535	0.0288237	1.00093	0.322337	1.18055	8	19	10	26	8	28	12	38	340	35000	biological adhesion;biological regulation;cell adhesion;cell differentiation;cellular component organization;cellular process;developmental process;extracellular matrix organization;extracellular structure organization;immune system process;regulation of protein modification process;regulation of transport;response to stimulus;response to stress	cell part;extracellular matrix;extracellular organelle;extracellular region;extracellular space;macromolecular complex;organelle;protein complex;proteinaceous extracellular matrix;vesicle	ECM-receptor interaction;Focal adhesion	ITGB3-ITGAV-VTN complex;ITGB5-ITGAV-VTN complex
P01859	IGHG2	IGHG2_HUMAN	Ig gamma-2 chain C region	-0.157747	-0.051861	-0.133975	0.010513	-0.016278	0.0402382	-0.00210558	0.135307	0.0010673	0.110272	-0.0403416	0.0483105	-0.0772968	0.0367762	0.0280141	0.920712	0.476635	0.372006	7	134	8	447	4	92	6	144			biological regulation;immune system process;macromolecule metabolic process;metabolic process;primary metabolic process;protein metabolic process;response to stimulus;response to stress	extracellular organelle;extracellular region;extracellular space;organelle;vesicle
P30613	PKLR	KPYR_HUMAN	Pyruvate kinase PKLR	-0.0933761	0.03392	-0.594196	-0.401811	0.283427	0.50813	0.356781	0.500295	-0.163122	-0.0386362	0.0915394	0.237328	-0.205137	0.371153	0.0271134	0.78915	2.30236	0.132937	1	1								2.5	alcohol metabolic process;anatomical structure development;biological regulation;biosynthetic process;carbohydrate metabolic process;cellular ketone metabolic process;cellular metabolic process;cellular nitrogen compound metabolic process;cellular process;developmental process;energy reserve metabolic process;generation of precursor metabolites and energy;heterocycle metabolic process;metabolic p…	cell part;cytosol;extracellular organelle;organelle;vesicle	Glycolysis / Gluconeogenesis;Insulin signaling pathway;Maturity onset diabetes of the young;Purine metabolism;Pyruvate metabolism;Type II diabetes mellitus
Q9BZH6	WDR11	WDR11_HUMAN	WD repeat-containing protein 11	-0.142796	0.1203	0.0124631	0.236098	0.10363	0.321809	0.0821583	0.32628	-0.173525	0.0933113	-0.0332512	0.240988	0.0486694	0.183875	0.0270876	0.272665	1.27913	0.129321			1	2								cell part;cell projection;cilium;cytoplasm;cytoskeleton;intracellular membrane-bounded organelle;intracellular non-membrane-bounded organelle;intracellular organelle;membrane;nucleus;organelle		CEN complex
P01619		KV301_HUMAN	Ig kappa chain V-III region B6	-0.0539474	-0.0918655	-0.0413944	-0.0190578	-0.0754593	-0.0940024	-0.00589981	-0.0193828	0.0542159	0.0387897	0.0225834	-0.0066848	-0.0500403	-0.0466941	0.0265352	1.36621	0.971877	0.894123	1	9	1	8	1	5	1	10			biological regulation;cellular component organization;cellular membrane organization;cellular process;endocytosis;establishment of localization;immune system process;macromolecule metabolic process;membrane invagination;membrane organization;metabolic process;primary metabolic process;protein metabolic process;response to stimulus;response to stress;transport;vesicle-mediated transport	cell part;extracellular organelle;extracellular region;extracellular space;membrane;organelle;plasma membrane;vesicle
P06311		KV311_HUMAN	Ig kappa chain V-III region IARC/BL41	0.105284	0.029025	0.0718386	0.0681858	0.037113	-0.0657309	0.0823163	0.0171214	0.10954	-0.00255596	0.0468573	-0.0428437	0.0665075	0.0166721	0.0260382	1.66088	0.216371	0.336852	2	3	2	10	2	2	2	3		320000	biological regulation;cellular component organization;cellular membrane organization;cellular process;endocytosis;establishment of localization;immune system process;macromolecule metabolic process;membrane invagination;membrane organization;metabolic process;primary metabolic process;protein metabolic process;response to stimulus;response to stress;transport;vesicle-mediated transport	cell part;extracellular organelle;extracellular region;membrane;organelle;plasma membrane;vesicle
P12111	COL6A3	CO6A3_HUMAN	Collagen alpha-3(VI) chain	0.0807775	0.110855	0.0753811	0.17048	-0.0420831	0.0498428	0.0163965	0.0915014	0.0420126	0.125198	-0.0620711	0.0064427	0.104801	0.02737	0.0258787	1.81609	0.419227	0.279213	15	16	2	3			1	1		100	anatomical structure development;biological adhesion;cell adhesion;cellular component disassembly;cellular component organization;cellular process;developmental process;extracellular matrix organization;extracellular structure organization;locomotion;macromolecule metabolic process;metabolic process;multicellular organismal process;response to chemical stimulus;response to external stimulus;respo…	cell part;extracellular matrix;extracellular organelle;extracellular region;extracellular space;membrane;organelle;plasma membrane;proteinaceous extracellular matrix;vesicle	ECM-receptor interaction;Focal adhesion;Protein digestion and absorption	ITGA1-ITGB1-COL6A3 complex;ITGA2-ITGB1-COL6A3 complex;ITGA5-ITGB3-COL6A3 complex
P02749	APOH	APOH_HUMAN	Beta-2-glycoprotein 1	-0.396001	-0.240664	-0.419679	-0.237953	-0.0406836	0.106105	-0.099571	0.0712607	0.0155392	0.14428	-0.0876578	0.0410566	-0.294751	0.00846628	0.0258427	2.15329	0.0660757	0.226088	1	1	2	6	10	29	15	109	225000	78000	biological regulation;cellular lipid metabolic process;cellular metabolic process;cellular process;establishment of localization;glycerol ether metabolic process;lipid metabolic process;lipid transport;macromolecule metabolic process;metabolic process;primary metabolic process;protein maturation;protein metabolic process;response to stimulus;small molecule metabolic process;transport	cell part;cell surface;extracellular organelle;extracellular space;macromolecular complex;organelle;vesicle
P01860	IGHG3	IGHG3_HUMAN	Ig gamma-3 chain C region	-0.144945	0.00815832	-0.227864	-0.0605214	0.01391	0.201909	0.0570559	0.238087	-0.031791	0.136668	-0.0634013	0.0698176	-0.0964182	0.115187	0.0254752	0.887614	0.996407	0.230167	6	190	6	508	1	86	3	166			biological regulation;homeostatic process;immune system process;macromolecule metabolic process;metabolic process;primary metabolic process;protein metabolic process;response to stimulus;response to stress	extracellular organelle;extracellular region;extracellular space;organelle;vesicle
O43278	SPINT1	SPIT1_HUMAN	Kunitz-type protease inhibitor 1	1.00156	0.0610415	0.32285	-0.657126	0.906949	-0.0784843	0.820526	-0.138964	0.338525	-0.598251	0.673596	-0.255777	0.10802	0.241512	0.0251241	0.199189	0.564688	0.0462216			1	1							anatomical structure development;anatomical structure morphogenesis;biological regulation;cellular component organization;cellular process;developmental process;extracellular matrix organization;extracellular structure organization;multicellular organismal process	cell part;extracellular organelle;extracellular region;extracellular space;membrane;organelle;vesicle
P07359	GP1BA	GP1BA_HUMAN	Glycocalicin;Platelet glycoprotein Ib alpha chain	-0.141922	-0.0317802	-0.0693517	8.99295e-05	0.140699	0.2214	-0.111812	0.0594232	0.0124978	0.0663822	-0.0519897	0.0791888	-0.0572428	0.0677739	0.0250237	0.850867	0.447933	0.356206			3	6						18	anatomical structure morphogenesis;biological adhesion;biological regulation;cell activation;cell adhesion;cell morphogenesis;cellular component morphogenesis;cellular component organization;cellular process;coagulation;developmental process;macromolecule metabolic process;metabolic process;multicellular organismal process;primary metabolic process;protein metabolic process;regulation of body flu…	cell part;cell surface;extracellular organelle;membrane;organelle;plasma membrane;vesicle	ECM-receptor interaction;Hematopoietic cell lineage
Q9NQ79	CRTAC1	CRAC1_HUMAN	Cartilage acidic protein 1	0.197556	0.268557	0.265582	0.285987	0.125413	0.144382	0.0789095	0.10393	-0.0176615	0.0150337	0.0453154	0.0561859	0.244879	0.110057	0.0239244	3.0134	2.39435	0.63247			4	6	5	7				27	anatomical structure development;cell recognition;cellular process;developmental process	cell part;extracellular matrix;extracellular organelle;organelle;proteinaceous extracellular matrix;site of polarized growth;vesicle
P01609		KV117_HUMAN	Ig kappa chain V-I region Scw	-0.122997	-0.151938	0.0519222	0.0506145	-0.0653487	-0.058139	-0.0522653	-0.0602042	0.124322	0.101904	-0.0536947	-0.0693898	-0.0388422	-0.0586718	0.0234103	0.310682	3.67526	0.189599	1	6	1	33	1	8	1	1			biological regulation;cellular component organization;cellular membrane organization;cellular process;endocytosis;establishment of localization;immune system process;macromolecule metabolic process;membrane invagination;membrane organization;metabolic process;primary metabolic process;protein metabolic process;response to stimulus;response to stress;transport;vesicle-mediated transport	cell part;extracellular region;membrane;plasma membrane
P55058	PLTP	PLTP_HUMAN	Phospholipid transfer protein	0.272941	0.125352	0.247349	-0.00535006	0.0578532	-0.092497	0.11504	-0.00844094	0.140424	-0.0777654	0.152301	-0.114252	0.141946	0.0165144	0.0220694	1.0596	0.146319	0.128242	10	20	5	8	1	1				64	biological regulation;biosynthetic process;cell motility;cellular component movement;cellular component organization;cellular metabolic process;cellular process;establishment of localization;heterocycle metabolic process;lipid metabolic process;lipid transport;locomotion;metabolic process;multicellular organismal process;primary metabolic process;regulation of transport;small molecule metabolic p…	extracellular region;extracellular space	PPAR signaling pathway
Q9BXG8	SPZ1	SPZ1_HUMAN	Spermatogenic leucine zipper protein 1	0.235143	0.132799	0.454382	0.312577	0.37108	0.223817	0.2412	0.119881	0.220134	0.121529	-0.0748113	-0.166013	0.249864	0.216663	0.0214211	1.60501	1.7237	0.100105			1	1							biosynthetic process;cellular metabolic process;cellular nitrogen compound metabolic process;cellular process;macromolecule metabolic process;metabolic process;nitrogen compound metabolic process;nucleobase-containing compound metabolic process;primary metabolic process;RNA metabolic process	cell part;cytoplasm;intracellular membrane-bounded organelle;intracellular organelle;nucleus;organelle
Q96PX8	SLITRK1	SLIK1_HUMAN	SLIT and NTRK-like protein 1	-0.0620214	0.304303	-0.462099	-0.135236	-0.172574	0.148832	-0.298497	0.0488525	-0.131078	0.238986	-0.191488	0.185979	-0.0675256	-0.0567707	0.0210131	0.213321	0.259154	0.0811079			1	3							anatomical structure morphogenesis;behavior;biological regulation;cellular component morphogenesis;cellular component organization;cellular process;developmental process;growth;homeostatic process;multicellular organismal process;response to stimulus	cell part
P00742	F10	FA10_HUMAN	Activated factor Xa heavy chain;Coagulation factor X;Factor X heavy chain;Factor X light chain	0.126749	-0.15492	0.137475	-0.0472862	0.0846034	-0.136294	0.000852729	-0.223654	0.118584	-0.095864	0.134959	-0.0637324	0.0135801	-0.060315	0.0209671	0.0752946	0.406164	0.141474	1	1			5	13	3	6	2000	500	biological regulation;cellular metabolic process;cellular process;coagulation;macromolecule metabolic process;macromolecule modification;metabolic process;multicellular organismal process;peptidyl-amino acid modification;primary metabolic process;protein metabolic process;protein modification process;proteolysis;regulation of body fluid levels;response to stimulus	cell part;extracellular region;membrane;plasma membrane	Complement and coagulation cascades	TF-FVIIa-FXa-TFPI complex
Q99714	HSD17B10	HCD2_HUMAN	3-hydroxyacyl-CoA dehydrogenase type-2	-0.0549122	-0.070914	-0.0812719	-0.0321846	-0.0859105	-0.00450527	-0.0467863	-0.0465704	0.0219652	0.00315349	0.0279024	0.0303935	-0.0585686	-0.0444649	0.0205999	1.94806	1.15539	1.36746	1	1								6.2	amine metabolic process;catabolic process;cellular amino acid metabolic process;cellular ketone metabolic process;cellular metabolic process;cellular nitrogen compound metabolic process;cellular process;lipid metabolic process;macromolecule metabolic process;metabolic process;nitrogen compound metabolic process;nucleobase-containing compound metabolic process;organic acid metabolic process;primar…	cell part;cytoplasm;endoplasmic reticulum;intracellular membrane-bounded organelle;intracellular organelle;membrane;mitochondrion;organelle;plasma membrane	Alzheimer's disease;Valine, leucine and isoleucine degradation
Q9NR48	ASH1L	ASH1L_HUMAN	Histone-lysine N-methyltransferase ASH1L	0.329897	0.275482	0.0272389	-0.0666369	0.0723702	-0.026962	0.201881	0.128491	0.117192	0.0665173	-0.0267289	-0.0700006	0.118771	0.0856784	0.020034	0.6277	0.833716	0.189979			1	1							biological regulation;biosynthetic process;cell communication;cell-cell signaling;cellular component organization;cellular metabolic process;cellular nitrogen compound metabolic process;cellular process;cytokine production;DNA metabolic process;DNA packaging;macromolecule metabolic process;metabolic process;multicellular organismal process;nitrogen compound metabolic process;nucleobase-containing…	cell part;chromosome;cytoplasm;extracellular organelle;Golgi apparatus;intracellular membrane-bounded organelle;intracellular non-membrane-bounded organelle;intracellular organelle;nucleoplasm;nucleus;organelle;vesicle	Lysine degradation;Tight junction
P41222	PTGDS	PTGDS_HUMAN	Prostaglandin-H2 D-isomerase	0.345318	0.323716	0.13139	0.1608	-0.0168184	-0.0269041	-0.0573245	-0.0550656	0.00531951	-0.00372942	0.0593146	0.0193365	0.216531	-0.0382529	0.019517	1.65623	1.5099	0.610547							1	1		12000	behavior;biological regulation;biosynthetic process;cellular ketone metabolic process;cellular lipid metabolic process;cellular metabolic process;cellular process;establishment of localization;lipid metabolic process;metabolic process;organic acid metabolic process;primary metabolic process;response to chemical stimulus;response to endogenous stimulus;response to stimulus;rhythmic process;small m…	cell part;endoplasmic reticulum;extracellular organelle;extracellular region;extracellular space;Golgi apparatus;intracellular membrane-bounded organelle;intracellular organelle;membrane;organelle;vesicle	Arachidonic acid metabolism
P03951	F11	FA11_HUMAN	Coagulation factor XI;Coagulation factor XIa heavy chain;Coagulation factor XIa light chain	-0.233802	-0.199939	-0.281378	-0.234433	-0.0529421	0.00388674	-0.00967345	0.0654038	0.0404459	0.126563	-0.0217526	-0.0609793	-0.229702	0.00159093	0.0194762	3.12005	0.0223245	0.192478			6	9	7	12	3	5	5000	63	biological regulation;coagulation;macromolecule metabolic process;metabolic process;multicellular organismal process;primary metabolic process;protein maturation;protein metabolic process;regulation of body fluid levels;response to stimulus	cell part;extracellular organelle;extracellular region;extracellular space;membrane;organelle;plasma membrane;vesicle	Complement and coagulation cascades
P01763		HV302_HUMAN	Ig heavy chain V-III region WEA	1.84805	1.59374	1.51593	1.29119	0.45174	0.240667	0.434514	0.193338	0.171207	-0.0829473	0.124128	-0.131582	1.27041	0.291535	0.0175702	3.06574	1.81146	0.0943034	1	2			1	3				320000	biological regulation;cellular component organization;cellular membrane organization;cellular process;endocytosis;establishment of localization;immune system process;macromolecule metabolic process;membrane invagination;membrane organization;metabolic process;primary metabolic process;protein metabolic process;response to stimulus;response to stress;transport;vesicle-mediated transport	cell part;extracellular region;membrane;plasma membrane
Q16706	MAN2A1	MA2A1_HUMAN	Alpha-mannosidase 2	0.134912	0.1277	-0.0930785	-0.0352017	-0.0780722	0.0121225	0.0185403	0.0275456	-0.00334066	-0.0133629	0.0386238	0.0499043	0.0301104	-0.00473332	0.0174163	0.220996	0.0691653	0.48087	2	2								3.9	alcohol metabolic process;anatomical structure development;anatomical structure morphogenesis;biological regulation;carbohydrate metabolic process;cellular component organization;cellular metabolic process;cellular process;developmental process;embryo development;macromolecule metabolic process;macromolecule modification;metabolic process;mitochondrion organization;multicellular organismal proces…	cell part;extracellular organelle;membrane;organelle;vesicle	N-Glycan biosynthesis;Various types of N-glycan biosynthesis
Q15772	SPEG	SPEG_HUMAN	Striated muscle preferentially expressed protein kinase	0.0916579	-0.0248	0.1427	0.0203068	0.0419814	-0.0854029	0.171017	0.0646142	0.187145	0.0738155	-0.0222278	-0.159971	0.0534894	0.043476	0.0171639	0.657869	0.367979	0.0934496					1	1					anatomical structure development;biological regulation;cell development;cellular process;developmental process;embryo development	cell part;intracellular membrane-bounded organelle;intracellular organelle;nucleus;organelle
P09871	C1S	C1S_HUMAN	Complement C1s subcomponent;Complement C1s subcomponent heavy chain;Complement C1s subcomponent light chain	-0.0108768	0.0657789	-0.0985988	0.0337646	0.181486	0.293076	-0.0707814	-0.0153576	-0.0220461	0.0706968	-0.0380519	0.0613194	-0.00231761	0.0830202	0.0170265	0.0227764	0.474448	0.246942	4	5	6	15	9	37	8	19	80000	5200	biological regulation;immune system process;macromolecule metabolic process;metabolic process;primary metabolic process;protein metabolic process;response to stimulus;response to stress	extracellular organelle;extracellular region;organelle;vesicle	Complement and coagulation cascades;Staphylococcus aureus infection;Systemic lupus erythematosus
Q9BVJ6	UTP14A	UT14A_HUMAN	U3 small nucleolar RNA-associated protein 14 homolog A	-0.263369	-0.171197	-0.314552	-0.261841	-0.0714523	-0.0241975	0.0570234	0.130221	-0.154569	-0.0586569	0.0922058	0.195521	-0.238518	0.0210258	0.0161168	2.46267	0.192042	0.0828795			1	1							cellular metabolic process;cellular nitrogen compound metabolic process;cellular process;macromolecule metabolic process;metabolic process;nitrogen compound metabolic process;nucleobase-containing compound metabolic process;primary metabolic process;RNA metabolic process;RNA processing;rRNA processing	cell part;intracellular non-membrane-bounded organelle;intracellular organelle;macromolecular complex;nucleolus;organelle;preribosome;ribonucleoprotein complex	Ribosome biogenesis in eukaryotes
P57723	PCBP4	PCBP4_HUMAN	Poly(rC)-binding protein 4	-0.313067	-0.269501	0.0349073	0.143562	0.422892	0.563864	0.318737	0.37852	0.0569562	0.0977115	-0.0743519	-0.0122938	-0.0824805	0.381218	0.0158048	0.361456	2.40033	0.164482	1	1									biological regulation	cell part;cytoplasm;macromolecular complex;ribonucleoprotein complex
Q86VS8	HOOK3	HOOK3_HUMAN	Protein Hook homolog 3	0.0202096	-0.0275783	-0.0682117	-0.0509105	0.0193826	0.0690016	-0.108239	-0.139809	-0.112056	-0.162654	0.187338	0.158043	-0.0304546	-0.0362858	0.0149652	0.703918	0.315862	0.0668298	1	1									biological regulation;cellular component organization;cellular localization;cellular process;cytoskeleton organization;developmental process;endosome organization;endosome transport;establishment of localization;localization;organelle localization;organelle organization;protein transport;transport;vacuolar transport;vacuole organization;vesicle-mediated transport	cell part;centrosome;cytoplasm;Golgi apparatus;intracellular membrane-bounded organelle;intracellular non-membrane-bounded organelle;intracellular organelle;macromolecular complex;microtubule organizing center;organelle;protein complex
P01024	C3	CO3_HUMAN	Acylation stimulating protein;C3a anaphylatoxin;C3-beta-c;Complement C3;Complement C3 alpha chain;Complement C3 beta chain;Complement C3b alpha' chain;Complement C3c alpha' chain fragment 1;Complement C3c alpha' chain fragment 2;Complement C3d fragment;Complement C3dg fragment;Complement C3f fragment;Complement C3g fragment	0.0434892	0.0993925	0.117306	0.189949	0.0470615	0.0938381	0.0930895	0.145123	-0.0263218	0.0257436	0.014468	0.0478212	0.106121	0.0911272	0.0149626	1.4723	1.74727	0.404362	132	1236	115	698	37	71	65	160	950000	260000	biological regulation;cellular ketone metabolic process;cellular lipid metabolic process;cellular metabolic process;cellular process;immune system process;lipid metabolic process;macromolecule metabolic process;metabolic process;organic acid metabolic process;primary metabolic process;protein metabolic process;regulation of protein modification process;regulation of transport;response to stimulus…	cell part;extracellular organelle;extracellular region;extracellular space;membrane;organelle;plasma membrane;vesicle	Chagas disease (American trypanosomiasis);Complement and coagulation cascades;ko05152;Leishmaniasis;Phagosome;Staphylococcus aureus infection;Systemic lupus erythematosus
Q04637	EIF4G1	IF4G1_HUMAN	Eukaryotic translation initiation factor 4 gamma 1	0.0735906	0.0789032	0.0721342	0.142536	0.0471023	0.149822	-0.660893	-0.639363	0.0851204	0.0876231	-0.0667847	-0.0429792	0.0887766	-0.19231	0.0145498	1.90637	0.532269	0.138472	1	1									biological regulation;biosynthetic process;catabolic process;cellular metabolic process;cellular nitrogen compound metabolic process;cellular process;macromolecule metabolic process;metabolic process;mRNA metabolic process;mRNA processing;nitrogen compound metabolic process;nucleobase-containing compound metabolic process;primary metabolic process;protein metabolic process;regulation of translati…	cell part;cytosol;macromolecular complex;membrane;protein complex	RNA transport;Viral myocarditis	PABPC1-HSPA8-HNRPD-EIF4G1 complex
Q9NYY3	PLK2	PLK2_HUMAN	Serine/threonine-protein kinase PLK2	0.222643	0.236903	0.257309	0.265634	0.0748277	0.0781621	0.0867202	0.111036	0.0864153	0.103805	-0.0601916	-0.0672157	0.240923	0.0862757	0.0143801	3.86256	2.76109	0.121846					1	1					behavior;biological regulation;cellular component organization;cellular metabolic process;cellular process;cytoskeleton organization;macromolecule metabolic process;macromolecule modification;metabolic process;multicellular organismal process;neurological system process;organelle organization;phosphorus metabolic process;primary metabolic process;protein metabolic process;protein modification pro…	cell part;cell projection;centrosome;intracellular;intracellular non-membrane-bounded organelle;intracellular organelle;microtubule organizing center;neuron projection;organelle
P05543	SERPINA7	THBG_HUMAN	Thyroxine-binding globulin	0.111061	0.0604388	0.212581	0.16897	0.209716	0.127021	0.189433	0.174926	-0.0152461	-0.0284507	0.0669817	0.0344626	0.129643	0.169316	0.0138247	1.59721	2.66702	0.25114	9	26	6	19	3	7	2	6	19000	1300	aging;amine transport;amino acid transport;biological regulation;developmental process;establishment of localization;hormone transport;organic acid transport;post-embryonic development;response to chemical stimulus;response to drug;response to endogenous stimulus;response to external stimulus;response to extracellular stimulus;response to stimulus;transport	extracellular organelle;extracellular region;extracellular space;organelle;vesicle
O43149	ZZEF1	ZZEF1_HUMAN	Zinc finger ZZ-type and EF-hand domain-containing protein 1	-0.423569	-0.219311	-0.560598	-0.318656	-0.307956	-0.174292	-0.537942	-0.3742	-0.172191	0.00111736	0.0225608	0.208021	-0.332004	-0.302825	0.0128749	1.86109	1.71735	0.065259					1	4	1	5
P12109	COL6A1	CO6A1_HUMAN	Collagen alpha-1(VI) chain	-0.499036	-0.0417786	-0.384414	0.0333813	-0.886218	-0.473879	-0.681168	-0.242887	0.126287	0.587284	-0.554718	-0.0863183	-0.177132	-0.447509	0.0123004	0.736916	1.59126	0.0250944			1	1						26	biological adhesion;cell adhesion;cell differentiation;cellular component assembly;cellular component disassembly;cellular component organization;cellular process;developmental process;extracellular matrix organization;extracellular structure organization;locomotion;macromolecular complex assembly;macromolecule metabolic process;metabolic process;multicellular organismal process;protein complex a…	cell part;extracellular matrix;extracellular organelle;extracellular region;macromolecular complex;membrane;organelle;plasma membrane;protein complex;vesicle	ECM-receptor interaction;Focal adhesion;Protein digestion and absorption
P06727	APOA4	APOA4_HUMAN	Apolipoprotein A-IV	0.0681278	0.0583471	0.141073	0.143226	0.130674	0.0912944	0.00950086	-0.00903114	-0.00315837	-0.0104545	0.0440632	0.0190207	0.0982014	0.0521487	0.0120712	1.68586	0.715904	0.41095	9	14	16	40	23	143	20	88	240000	32000	alcohol metabolic process;amine metabolic process;anatomical structure morphogenesis;biological adhesion;biological regulation;biosynthetic process;catabolic process;cell adhesion;cellular component assembly;cellular component morphogenesis;cellular component organization;cellular lipid metabolic process;cellular metabolic process;cellular nitrogen compound metabolic process;cellular process;dete…	cell part;cytosol;endosome;extracellular organelle;extracellular region;extracellular space;intracellular membrane-bounded organelle;intracellular organelle;macromolecular complex;organelle;vesicle
O00161	SNAP23	SNP23_HUMAN	Synaptosomal-associated protein 23	0.280344	0.302244	-0.102149	-0.0292359	-0.0803005	-0.0468835	0.20285	0.248612	0.046415	0.0808688	-0.04185	-0.0383253	0.0933444	0.0693711	0.0110944	0.445715	0.390151	0.138231							1	1			amine transport;biological regulation;cellular component assembly;cellular component organization;cellular macromolecular complex assembly;cellular membrane organization;cellular process;establishment of localization;Golgi vesicle transport;hormone transport;macromolecular complex assembly;membrane fusion;membrane organization;organelle fusion;organelle organization;protein complex assembly;prote…	cell part;cell projection;cytoplasm;cytoplasmic membrane-bounded vesicle;extracellular organelle;intracellular membrane-bounded organelle;intracellular organelle;lysosome;macromolecular complex;membrane;neuron projection;nucleoplasm;organelle;plasma membrane;protein complex;synapse;vacuole;vesicle	SNARE interactions in vesicular transport	SNARE complex (SNAP23, STX1A);SNARE complex (STX11, VAMP2, SNAP23);SNARE complex (STX2, SNAP23);SNARE complex (STX4, SNAP23);SNARE complex (STX4, SNAP23, VAMP1);SNARE complex (STX4, SNAP23, VAMP2);SNARE complex (STX4, VAMP8, VAMP3, SNAP23);SNARE complex (STX6, SNAP23)
P07737	PFN1	PROF1_HUMAN	Profilin-1	0.082234	0.265027	0.0710073	0.26422	-0.185855	-0.056891	-0.173582	-0.0322729	-0.112653	0.082693	-0.0469426	0.124398	0.153902	-0.103956	0.0106922	1.28716	1.18477	0.0738409							3	5		130	anatomical structure formation involved in morphogenesis;biological regulation;cell activation;cellular component organization;cellular process;coagulation;cytoskeleton organization;developmental process;establishment of localization;exocytosis;multicellular organismal process;organelle organization;regulation of body fluid levels;regulation of DNA metabolic process;regulation of organelle organi…	cell cortex;cell part;cell projection;cytoplasm;cytoskeleton;cytosol;extracellular organelle;intracellular membrane-bounded organelle;intracellular non-membrane-bounded organelle;intracellular organelle;membrane;neuron projection;nucleus;organelle;synapse;vesicle	Regulation of actin cytoskeleton;Shigellosis	Profilin 1 complex;RIAM-profilin complex;RIAM-Rap1-GTP-profilin complex
Q01850	CDR2	CDR2_HUMAN	Cerebellar degeneration-related protein 2	-0.22829	-0.221162	-0.15264	-0.0944998	-0.371296	-0.352651	0.0736756	0.104664	0.181823	0.201504	-0.160374	-0.171622	-0.16381	-0.108179	0.0106346	1.9312	0.428826	0.0414193							1	1				cell part;cytoplasm
O95772	STARD3NL	MENTO_HUMAN	MLN64 N-terminal domain homolog	0.148353	-0.0179556	0.255511	0.0497416	0.435731	0.224505	0.416923	0.231639	0.0480185	-0.11455	0.13177	-0.0233958	0.0973107	0.293516	0.00946905	0.782094	1.97083	0.0683227			1	1								cell part;intracellular membrane-bounded organelle;intracellular organelle;membrane;organelle
P01703		LV105_HUMAN	Ig lambda chain V-I region NEWM	0.0816296	0.206966	0.148328	0.291341	0.084838	0.223444	0.128252	0.261378	-0.0642889	0.0652005	-0.0424327	0.0803977	0.16718	0.16127	0.00905248	1.57789	1.62508	0.0920977	1	1	2	2	1	2	1	2			biological regulation;cellular component organization;cellular membrane organization;cellular process;endocytosis;establishment of localization;immune system process;macromolecule metabolic process;membrane invagination;membrane organization;metabolic process;primary metabolic process;protein metabolic process;response to stimulus;response to stress;transport;vesicle-mediated transport	cell part;extracellular region;membrane;plasma membrane
Q7Z460	CLASP1	CLAP1_HUMAN	CLIP-associating protein 1	-0.190037	-0.159326	0.0116019	0.107402	-0.529447	-0.401329	-0.120306	-0.0733779	0.0754876	0.103388	-0.0949808	-0.0457773	-0.0504595	-0.230431	0.0087017	0.323576	1.07835	0.0685413	1	1									biological regulation;cell cycle;cell division;cellular component organization;cellular process;cytoskeleton organization;establishment of localization;establishment or maintenance of cell polarity;locomotion;microtubule organizing center organization;mitotic cell cycle;organelle organization;regulation of organelle organization;response to chemical stimulus;response to external stimulus;response…	cell cortex;cell part;centrosome;cytoskeleton;cytosol;extracellular organelle;Golgi apparatus;intracellular membrane-bounded organelle;intracellular non-membrane-bounded organelle;intracellular organelle;kinetochore;macromolecular complex;membrane;microtubule organizing center;organelle;protein complex;vesicle
Q8TDW0	LRRC8C	LRC8C_HUMAN	Volume-regulated anion channel subunit LRRC8C	-0.0827722	0.0898748	-0.227273	-0.0605614	-0.0419613	0.119759	-0.230065	-0.0473626	-0.121178	0.0545976	-0.0292254	0.122137	-0.0621196	-0.0436651	0.00595568	0.445263	0.271398	0.0417198					1	1					cell differentiation;cellular process;developmental process;establishment of localization;ion transport;transport	cell part;membrane;plasma membrane
P61289	PSME3	PSME3_HUMAN	Proteasome activator complex subunit 3	0.19123	0.218792	-0.494209	-0.401558	-0.0110771	0.113892	-0.51084	-0.46706	-0.18942	-0.164668	0.168385	0.21444	-0.0880605	-0.166161	0.00591882	0.246235	0.583484	0.0219809	1	1									biological regulation;catabolic process;cell cycle;cell death;cellular metabolic process;cellular nitrogen compound metabolic process;cellular process;death;immune system process;macromolecule metabolic process;macromolecule modification;metabolic process;mitotic cell cycle;nitrogen compound metabolic process;primary metabolic process;protein metabolic process;protein modification by small protei…	cell part;cytoplasm;cytosol;intracellular membrane-bounded organelle;intracellular organelle;macromolecular complex;membrane;nucleoplasm;nucleus;organelle;proteasome complex;protein complex	Antigen processing and presentation;Hepatitis C;Proteasome	PA28gamma complex;PA28gamma-20S proteasome
A6NFU0	FAM187A	F187A_HUMAN	Ig-like V-type domain-containing protein FAM187A	0.0246573	-0.5414	0.292213	-0.208755	-0.00940371	-0.478054	0.0180832	-0.531756	0.110314	-0.458553	0.464183	-0.0833811	-0.0800062	-0.193262	0.00587793	0.233797	0.725051	0.0137107	1	1										cell part
P01605		KV113_HUMAN	Ig kappa chain V-I region Lay	0.410394	0.0292134	-0.0775175	-0.339791	0.443678	0.216469	0.382182	0.136948	-0.047251	-0.235777	0.315785	-0.00742427	0.00425148	0.258065	0.00515277	0.0115857	1.59199	0.0180083	1	5	1	20						230	biological regulation;cellular component organization;cellular membrane organization;cellular process;endocytosis;establishment of localization;immune system process;macromolecule metabolic process;membrane invagination;membrane organization;metabolic process;primary metabolic process;protein metabolic process;response to stimulus;response to stress;transport;vesicle-mediated transport	cell part;extracellular region;membrane;plasma membrane
Q86UX7	FERMT3	URP2_HUMAN	Fermitin family homolog 3	0.282816	0.27277	0.286427	0.341469	0.143816	0.231176	0.318547	0.324718	-0.0612084	-0.0740652	0.0737088	0.0821547	0.28699	0.234557	0.00474737	3.50549	2.02642	0.04072	1	1								32	anatomical structure morphogenesis;biological adhesion;biological regulation;cell adhesion;cell morphogenesis;cellular component assembly;cellular component morphogenesis;cellular component organization;cellular process;developmental process;macromolecular complex assembly;protein complex assembly;response to stimulus;signal transduction	cell part;cell projection;extracellular organelle;intracellular non-membrane-bounded organelle;intracellular organelle;macromolecular complex;membrane;organelle;protein complex;vesicle
P01775		HV314_HUMAN	Ig heavy chain V-III region LAY	0.303715	0.201346	-0.060723	-0.0153296	-0.00253403	0.0494639	0.057395	0.126675	-0.0120545	-0.066683	0.064776	0.0253299	0.0913662	0.0548389	0.00269146	0.515477	0.928813	0.0336179			1	5	1	3	1	3			biological regulation;cellular component organization;cellular membrane organization;cellular process;endocytosis;establishment of localization;immune system process;macromolecule metabolic process;membrane invagination;membrane organization;metabolic process;primary metabolic process;protein metabolic process;response to stimulus;response to stress;transport;vesicle-mediated transport	cell part;extracellular region;membrane;plasma membrane
Q13201	MMRN1	MMRN1_HUMAN	155 kDa platelet multimerin;Multimerin-1;Platelet glycoprotein Ia*	0.103877	0.225666	0.0724304	0.226853	0.0224983	-0.0386357	0.00256937	0.00912977	-0.0168459	-0.0562873	0.0726623	0.00932285	0.145459	-0.00108107	0.00209929	1.522	0.0277029	0.0268658	6	8					1	3		7.2	biological adhesion;biological regulation;cell activation;cell adhesion;cellular process;coagulation;establishment of localization;exocytosis;multicellular organismal process;regulation of body fluid levels;secretion;transport;vesicle-mediated transport	cell part;extracellular region
P10124	SRGN	SRGN_HUMAN	Serglycin	0.11131	0.194723	0.208513	0.317474	0.389072	0.493821	0.277116	0.367564	-0.100461	-0.0125536	0.0172974	0.104464	0.191767	0.350683	0.00201624	1.79182	2.47811	0.0168266	1	1	1	1			1	1			anatomical structure development;biological regulation;cell activation;cellular component organization;cellular process;coagulation;developmental process;establishment of localization;exocytosis;macromolecule metabolic process;metabolic process;multicellular organismal process;organelle organization;primary metabolic process;protein maturation;protein metabolic process;regulation of body fluid le…	cell part;cytoplasmic membrane-bounded vesicle;extracellular region;extracellular space;Golgi apparatus;intracellular membrane-bounded organelle;intracellular organelle;lysosome;membrane;organelle;vacuole;vesicle
P0C0L5	C4B	CO4B_HUMAN	C4a anaphylatoxin;C4b-B;C4d-B;Complement C4 beta chain;Complement C4 gamma chain;Complement C4-B;Complement C4-B alpha chain	0.211303	0.0252542	0.22399	0.00390881	0.14308	-0.0490718	0.231226	0.0634417	0.116953	-0.124514	0.097869	-0.0856192	0.103889	0.0868225	0.00104294	0.844761	0.695875	0.00608049	1	698	83	338							biological regulation;detection of stimulus;immune system process;macromolecule metabolic process;metabolic process;primary metabolic process;protein metabolic process;regulation of transport;response to biotic stimulus;response to chemical stimulus;response to stimulus;response to stress	cell part;extracellular organelle;extracellular region;extracellular space;membrane;organelle;plasma membrane;vesicle	Complement and coagulation cascades;Staphylococcus aureus infection;Systemic lupus erythematosus
Q08116	RGS1	RGS1_HUMAN	Regulator of G-protein signaling 1	0.194439	0.192908	0.086066	0.149624	0.324541	0.420417	-0.165244	-0.150557	-0.0822226	-0.0865639	0.0777566	0.0947181	0.148216	0.0819775	0.000839164	2.05718	0.269968	0.00600127	1	4									biological regulation;cellular process;immune system process;response to stimulus;signal transduction	cell part;cytoplasm;membrane;plasma membrane
Q8NEG0	FAM71C	FA71C_HUMAN	Protein FAM71C	-0.0518163	-0.0831736	0.167263	0.0964441	0.24476	0.168485	0.33678	0.286447	-0.0185409	-0.0461589	0.0422394	0.0220249	0.028748	0.2419	-0.000104711	0.2026	2.27182	0.00175166			1	1
P80422		LV212_HUMAN	Ig gamma lambda chain V-II region DOT	0.410027	0.550498	0.303814	0.404823	0.0516152	0.147168	-0.0607957	0.0607001	-0.181983	-0.0377723	0.0306772	0.182291	0.378882	0.0457674	-0.00147375	2.42577	0.483583	0.00721766			1	2							immune system process;response to stimulus	extracellular region
Q13099	IFT88	IFT88_HUMAN	Intraflagellar transport protein 88 homolog	-0.000854592	0.130658	-0.163027	0.0335749	-0.465493	-0.236574	-0.60689	-0.45916	-0.126199	0.00250379	-0.0164417	0.133564	7.82653e-05	-0.38337	-0.00148506	0.000459526	1.98678	0.00996263	1	2									anatomical structure development;anatomical structure formation involved in morphogenesis;anatomical structure morphogenesis;biological regulation;cell differentiation;cell morphogenesis;cellular component assembly;cellular component morphogenesis;cellular component organization;cellular process;cytoskeleton organization;developmental process;localization;nucleus organization;organelle organizati…	apical part of cell;cell part;cell projection;cilium;intracellular non-membrane-bounded organelle;intracellular organelle;macromolecular complex;membrane;organelle;protein complex
P07360	C8G	CO8G_HUMAN	Complement component C8 gamma chain	0.146805	0.0484358	-0.0473251	-0.108693	0.0382997	-0.03153	-0.00858479	-0.0781865	0.109405	0.0239801	-0.0288807	-0.111708	0.00881882	-0.0190758	-0.00164794	0.059462	0.328167	0.0125656	1	2	7	15	6	16	6	13	16500	1100	biological regulation;cell death;cellular process;death;immune system process;macromolecule metabolic process;metabolic process;primary metabolic process;protein metabolic process;response to stimulus;response to stress	cell part;extracellular organelle;extracellular region;macromolecular complex;organelle;protein complex;vesicle	Amoebiasis;Complement and coagulation cascades;Prion diseases;Systemic lupus erythematosus
Q5VZ46	KIAA1614	K1614_HUMAN	Uncharacterized protein KIAA1614	2.34478	2.05928	2.33164	2.2147	0.547719	0.382071	0.136306	-0.000843036	0.110155	-0.101168	0.153327	-0.169978	1.97584	0.213814	-0.00165478	4.24387	0.926132	0.0078193	1	3	1	5
Q8NCX0	CCDC150	CC150_HUMAN	Coiled-coil domain-containing protein 150	-0.0940778	-0.104345	-0.263309	-0.208486	-0.497047	-0.409907	-0.505845	-0.499894	0.0261948	0.0131181	-0.0273804	-0.0191543	-0.154837	-0.457294	-0.00176043	1.57526	3.62337	0.0473738	1	1
Q5T749	KPRP	KPRP_HUMAN	Keratinocyte proline-rich protein	-0.445219	-0.441104	-0.0270715	0.0421327	0.022226	0.123748	0.498699	0.519031	0.288184	0.289489	-0.305946	-0.283338	-0.172631	0.23178	-0.00217109	0.710789	0.970946	0.00553488	1	1										cell part;cytoplasm;extracellular organelle;organelle;vesicle
Q8WXF1	PSPC1	PSPC1_HUMAN	Paraspeckle component 1	0.0495168	0.0165181	0.271191	0.232257	-0.0879842	-0.131909	0.0209292	-0.0020141	-0.0584071	-0.0882775	0.0928377	0.0385541	0.126218	-0.0468767	-0.0035264	0.948748	0.591148	0.0299612					1	1					biological regulation;biosynthetic process;cellular metabolic process;cellular nitrogen compound metabolic process;cellular process;macromolecule metabolic process;metabolic process;nitrogen compound metabolic process;nucleobase-containing compound metabolic process;primary metabolic process;rhythmic process;RNA metabolic process	cell part;cytoplasm;intracellular non-membrane-bounded organelle;intracellular organelle;nucleolus;nucleoplasm;organelle
Q15113	PCOLCE	PCOC1_HUMAN	Procollagen C-endopeptidase enhancer 1	0.217916	0.239041	0.153032	0.247659	-0.146507	-0.187261	-0.0177816	-0.0836811	0.107876	0.139754	-0.116287	-0.152722	0.205615	-0.101297	-0.00464581	2.67484	1.21639	0.0232707					2	3				110	biological regulation;developmental process;macromolecule metabolic process;metabolic process;multicellular organismal development;multicellular organismal process;primary metabolic process;protein metabolic process;proteolysis	extracellular organelle;extracellular space;organelle;vesicle
Q9BX82	ZNF471	ZN471_HUMAN	Zinc finger protein 471	0.524503	0.0674801	-0.0640697	-0.527027	0.506885	0.0389366	0.160364	-0.286603	0.181847	-0.272047	0.270115	-0.208192	0.00015468	0.0790015	-0.00555429	0.000326818	0.24591	0.0168617					1	3					biological regulation;biosynthetic process;cellular metabolic process;cellular nitrogen compound metabolic process;cellular process;macromolecule metabolic process;metabolic process;nitrogen compound metabolic process;nucleobase-containing compound metabolic process;primary metabolic process;RNA metabolic process	cell part;intracellular membrane-bounded organelle;intracellular organelle;nucleus;organelle
P49747	COMP	COMP_HUMAN	Cartilage oligomeric matrix protein	0.60028	0.36029	0.324712	0.12844	0.167991	0.0193712	0.288212	0.114228	0.0368235	-0.157319	0.163347	-0.0701992	0.296108	0.13258	-0.00600532	1.45029	1.10578	0.0326538	3	4	1	1	4	4	1	1		61	anatomical structure development;anatomical structure morphogenesis;biological adhesion;biological regulation;cell adhesion;cell death;cellular component organization;cellular process;death;developmental process;extracellular matrix organization;extracellular structure organization	extracellular matrix;extracellular organelle;extracellular region;extracellular space;organelle;proteinaceous extracellular matrix;vesicle	ECM-receptor interaction;Focal adhesion;Malaria;Phagosome;TGF-beta signaling pathway
P01871	IGHM	IGHM_HUMAN	Ig mu chain C region	0.133218	0.194669	0.123576	0.192848	-0.0772695	-0.0312731	-0.0056914	0.0380174	-0.0494	0.00864605	-0.0185341	0.0329848	0.155189	-0.0181777	-0.00635058	2.46442	0.312452	0.13347	16	407	21	79	9	16	18	57		18000	immune system process;multi-organism process;response to biotic stimulus;response to stimulus;response to stress	cell part;cell surface;extracellular organelle;extracellular space;immunoglobulin complex;macromolecular complex;membrane;organelle;plasma membrane;protein complex;vesicle		IGHM-VPREB1-IGLL1 complex
P04207		KV308_HUMAN	Ig kappa chain V-III region CLL	-0.135095	-0.146648	-0.0829556	-0.0782778	-0.117818	-0.104035	-0.0743973	-0.0745352	0.0285451	0.0202955	-0.0521483	-0.0248826	-0.106983	-0.0907196	-0.00678858	2.09255	2.46726	0.132928	1	12	1	32	1	10	1	8		320000	biological regulation;cellular component organization;cellular membrane organization;cellular process;endocytosis;establishment of localization;immune system process;macromolecule metabolic process;membrane invagination;membrane organization;metabolic process;primary metabolic process;protein metabolic process;response to stimulus;response to stress;transport;vesicle-mediated transport	cell part;extracellular organelle;extracellular region;membrane;organelle;plasma membrane;vesicle
Q86YW5	TREML1	TRML1_HUMAN	Trem-like transcript 1 protein	-0.598127	-0.191524	-0.174245	0.28337	-0.403663	0.0144561	-0.444435	-0.0139708	-0.128317	0.29084	-0.29418	0.0940474	-0.125075	-0.170094	-0.00748801	0.382398	0.737203	0.024111							2	2			biological regulation;cell activation;cellular process;immune system process;response to stimulus;response to stress;signal transduction	cell part;cell surface;cytoplasmic membrane-bounded vesicle;intracellular membrane-bounded organelle;intracellular organelle;membrane;organelle;plasma membrane;vesicle
P06310		KV206_HUMAN	Ig kappa chain V-II region RPMI 6410	0.144448	0.0923109	-0.0962623	-0.125861	0.0548371	0.00299538	0.177011	0.146046	0.0746499	0.030354	-0.0203461	-0.117387	0.00322452	0.0881334	-0.00755869	0.0176866	1.00564	0.0678067					2	4	1	4		320000	biological regulation;cellular component organization;cellular membrane organization;cellular process;endocytosis;establishment of localization;immune system process;macromolecule metabolic process;membrane invagination;membrane organization;metabolic process;primary metabolic process;protein metabolic process;response to stimulus;response to stress;transport;vesicle-mediated transport	cell part;extracellular organelle;extracellular region;membrane;organelle;plasma membrane;vesicle
P01767		HV306_HUMAN	Ig heavy chain V-III region BUT	0.259313	0.262388	0.00613311	0.0319511	-0.0133898	0.0720541	0.11817	0.0882101	-0.0150253	0.0121994	-0.0180606	-0.0106351	0.122759	0.0627215	-0.00777367	0.855578	0.998003	0.475967	1	7	1	20	1	7	1	2		320000	biological regulation;cellular component organization;cellular membrane organization;cellular process;endocytosis;establishment of localization;immune system process;macromolecule metabolic process;membrane invagination;membrane organization;metabolic process;primary metabolic process;protein metabolic process;response to stimulus;response to stress;transport;vesicle-mediated transport	cell part;extracellular region;membrane;plasma membrane
Q6UY14	ADAMTSL4	ATL4_HUMAN	ADAMTS-like protein 4	-0.0825978	-0.0987928	0.179523	0.155296	0.0243674	-0.00743532	0.0532106	0.0400012	-0.10231	-0.0968405	0.079104	0.0698748	0.0333688	0.0268349	-0.0113965	0.191632	0.900987	0.0866292			2	3	1	1	1	2			biological regulation;carbohydrate metabolic process;cell death;cellular component organization;cellular metabolic process;cellular process;death;extracellular matrix organization;extracellular structure organization;macromolecule metabolic process;macromolecule modification;metabolic process;primary metabolic process;protein glycosylation;protein metabolic process;protein modification process	cell part;extracellular matrix;proteinaceous extracellular matrix
P42694	HELZ	HELZ_HUMAN	Probable helicase with zinc finger domain	0.091286	-0.0388455	-0.227883	-0.292926	0.0892489	0.0565244	-0.0150987	-0.129013	0.0822744	-0.050667	0.014541	-0.0970977	-0.0995835	0.000378785	-0.011814	0.560634	0.00275345	0.115835	1	7										cell part;intracellular membrane-bounded organelle;intracellular organelle;membrane;nucleus;organelle
Q01469	FABP5	FABP5_HUMAN	Fatty acid-binding protein, epidermal	0.102919	0.622751	0.95602	1.54094	0.0195727	0.636812	-0.551666	-0.0156165	0.00619001	0.523212	-0.571311	-0.0329857	0.502618	0.0149906	-0.0129382	1.12189	0.0302414	0.0275492	1	1								40	alcohol metabolic process;amine metabolic process;anatomical structure development;biosynthetic process;carbohydrate metabolic process;carbohydrate transport;catabolic process;cellular lipid metabolic process;cellular metabolic process;cellular nitrogen compound metabolic process;cellular process;developmental process;establishment of localization;glycerol ether metabolic process;lipid metabolic …	cell part;cytoplasm;cytosol;extracellular organelle;nucleoplasm;organelle;vesicle	PPAR signaling pathway
Q16610	ECM1	ECM1_HUMAN	Extracellular matrix protein 1	-0.134007	-0.293353	-0.0109992	-0.139074	-0.152476	-0.223616	-0.0879268	-0.247818	0.0816194	-0.0840237	0.0643627	-0.121451	-0.129395	-0.165947	-0.0134862	1.05568	1.79275	0.101695	4	11			6	11	5	13		770	anatomical structure development;anatomical structure formation involved in morphogenesis;biological regulation;cellular process;developmental process;multicellular organismal process;response to stimulus;response to stress;signal transduction	extracellular matrix;extracellular organelle;extracellular space;organelle;proteinaceous extracellular matrix;vesicle
Q9UHG0	DCDC2	DCDC2_HUMAN	Doublecortin domain-containing protein 2	0.500699	-0.0703092	-0.000112555	-0.610582	0.0460045	-0.569921	0.17559	-0.414393	0.253596	-0.313673	0.274163	-0.285702	-0.030986	-0.140434	-0.0135055	0.0677706	0.438122	0.0364992			1	1							anatomical structure morphogenesis;behavior;biological regulation;cell motility;cellular component morphogenesis;cellular component movement;cellular component organization;cellular process;developmental process;locomotion;multicellular organismal process;neurological system process;response to abiotic stimulus;response to stimulus;response to stress;signal transduction	cell part;cell projection;cilium;cytoplasm
P24928	POLR2A	RPB1_HUMAN	DNA-directed RNA polymerase II subunit RPB1	-0.247207	-2.68764	-0.0859925	-2.53236	0.042791	-2.40856	-0.0152543	-2.44563	-0.277819	-2.71512	2.63993	0.178217	-0.575186	-0.500791	-0.0136808	0.840824	0.731923	0.0129016					1	3					biological regulation;biosynthetic process;cellular metabolic process;cellular nitrogen compound metabolic process;cellular process;developmental process;DNA metabolic process;DNA repair;macromolecule metabolic process;metabolic process;mRNA metabolic process;mRNA processing;nitrogen compound metabolic process;nucleobase-containing compound metabolic process;primary metabolic process;response to …	cell part;intracellular membrane-bounded organelle;intracellular organelle;macromolecular complex;nucleoplasm;nucleus;organelle;protein complex;RNA polymerase complex	Huntington's disease;Purine metabolism;Pyrimidine metabolism;RNA polymerase	Actin-ribonucleoprotein complex (POLR2A, GTF2F1, HNRNPU);BRCA1-BARD1-POLR2A complex;BRCA1-core RNA polymerase II complex;BRCA1-RNA polymerase II complex;CAMK2-delta-MASH1 promoter-coactivator complex;CPSF6-EWSR1-ITCH-NUDT21-POLR2A-UBAP2L complex;CPSF6-ITCH-NUDT21-POLR2A complex;CPSF6-ITCH-NUDT21-POLR2A-UBAP2L complex;CSA-POLIIa complex;HES1 promoter corepressor complex;HES1 promoter-Notch enhance…
P04208		LV106_HUMAN	Ig lambda chain V-I region WAH	0.12962	0.0454144	0.205706	0.155254	0.103917	0.0590249	0.228831	0.169759	0.0213224	-0.0158683	-0.00353922	-0.0610378	0.125586	0.130654	-0.0142878	1.55299	1.48605	0.342452	2	6	2	15	2	9	2	8			biological regulation;cellular component organization;cellular membrane organization;cellular process;endocytosis;establishment of localization;immune system process;macromolecule metabolic process;membrane invagination;membrane organization;metabolic process;primary metabolic process;protein metabolic process;response to stimulus;response to stress;transport;vesicle-mediated transport	cell part;extracellular region;membrane;plasma membrane
Q16880	UGT8	CGT_HUMAN	2-hydroxyacylsphingosine 1-beta-galactosyltransferase	-0.0732171	0.121286	-0.131394	0.128198	-0.118053	0.173856	-0.451576	-0.240856	-0.133145	0.0585482	-0.101647	0.111348	0.00989916	-0.126189	-0.0144923	0.0570015	0.508421	0.094971	1	1									alcohol metabolic process;anatomical structure development;anatomical structure formation involved in morphogenesis;anatomical structure morphogenesis;biosynthetic process;carbohydrate metabolic process;cell junction organization;cellular aromatic compound metabolic process;cellular component assembly;cellular component morphogenesis;cellular component movement;cellular component organization;cel…	cell part;intracellular membrane-bounded organelle;intracellular organelle;organelle	Sphingolipid metabolism
P12318	FCGR2A	FCG2A_HUMAN	Low affinity immunoglobulin gamma Fc region receptor II-a	-0.0959	-0.325373	-0.263076	-0.441536	-0.225818	-0.443775	-0.323205	-0.528816	0.0858014	-0.131118	0.111413	-0.136436	-0.246013	-0.335696	-0.0154989	1.52568	1.97299	0.0911031							1	1		4.2	immune system process;response to stimulus;response to stress	cell part;extracellular organelle;membrane;organelle;plasma membrane;vesicle	Fc gamma R-mediated phagocytosis;ko05152;Leishmaniasis;Osteoclast differentiation;Phagosome;Staphylococcus aureus infection;Systemic lupus erythematosus
P01617		KV204_HUMAN	Ig kappa chain V-II region TEW	-0.114777	0.0684962	-0.0711523	0.0819149	-0.156571	0.0311155	0.0785254	0.194482	-0.0333561	0.103391	-0.11812	-0.0209563	-0.00808066	0.0321859	-0.0158165	0.0610342	0.188207	0.136381	2	10	2	7			1	6			biological regulation;cellular component organization;cellular membrane organization;cellular process;endocytosis;establishment of localization;immune system process;macromolecule metabolic process;membrane invagination;membrane organization;metabolic process;primary metabolic process;protein metabolic process;response to stimulus;response to stress;transport;vesicle-mediated transport	cell part;extracellular organelle;extracellular region;membrane;organelle;plasma membrane;vesicle
O95759	TBC1D8	TBCD8_HUMAN	TBC1 domain family member 8	-0.0956742	-0.175474	-0.00683157	-0.0925666	0.236233	0.145507	-0.0847696	-0.154514	0.157593	0.0809215	-0.106744	-0.207829	-0.0866669	0.0300475	-0.0162817	1.12826	0.138907	0.0781448					1	1					biological regulation;blood circulation;circulatory system process;multicellular organismal process	cell part;membrane
P00338	LDHA	LDHA_HUMAN	L-lactate dehydrogenase A chain	-0.0437566	0.0719894	-0.125073	0.0557618	-0.0693405	0.143812	-0.131964	0	-0.0648626	0.0480734	-0.0952354	0.0390034	-0.00940384	-0.0128511	-0.017021	0.0768658	0.0841412	0.187572	2	5								86	alcohol metabolic process;anatomical structure development;carbohydrate metabolic process;catabolic process;cell communication;cellular ketone metabolic process;cellular metabolic process;cellular process;developmental process;generation of precursor metabolites and energy;metabolic process;organic acid metabolic process;primary metabolic process;response to external stimulus;response to extracel…	cell part;cytosol;extracellular organelle;intracellular membrane-bounded organelle;intracellular organelle;membrane;mitochondrion;nucleus;organelle;vesicle	Cysteine and methionine metabolism;Glycolysis / Gluconeogenesis;Propanoate metabolism;Pyruvate metabolism
Q96L50	LRR1	LLR1_HUMAN	Leucine-rich repeat protein 1	0.0339878	0.0733911	-0.28751	-0.183018	-0.40347	-0.26666	-0.632916	-0.577295	-0.146462	-0.109868	0.0600124	0.117909	-0.0774011	-0.40276	-0.017371	0.430767	1.95409	0.10783	2	2									cellular metabolic process;cellular process;macromolecule metabolic process;macromolecule modification;metabolic process;primary metabolic process;protein metabolic process;protein modification by small protein conjugation or removal;protein modification process
P02743	APCS	SAMP_HUMAN	Serum amyloid P-component;Serum amyloid P-component(1-203)	-0.46392	0.0789176	-0.647813	-0.0506097	-0.492829	0.0668005	-0.512991	0.0789849	-0.401831	0.154104	-0.183628	0.336668	-0.20188	-0.161348	-0.0177758	0.675635	0.542742	0.0479124	5	6	2	3	1	2	7	21	40000	8700	biological regulation;cellular component assembly;cellular component organization;cellular macromolecular complex assembly;cellular metabolic process;cellular process;immune system process;macromolecular complex assembly;macromolecule metabolic process;metabolic process;primary metabolic process;protein complex assembly;protein folding;protein metabolic process;response to stimulus;response to st…	cell part;extracellular organelle;extracellular region;extracellular space;intracellular membrane-bounded organelle;intracellular organelle;macromolecular complex;nucleus;organelle;protein complex;vesicle
P14780	MMP9	MMP9_HUMAN	67 kDa matrix metalloproteinase-9;82 kDa matrix metalloproteinase-9;Matrix metalloproteinase-9	-0.325694	-0.353709	-0.0307828	-0.251977	0.483122	0.377918	0.35563	0.320102	0.114961	0.0886503	-0.136727	-0.14966	-0.209846	0.359019	-0.0181215	1.33616	2.78864	0.102579			7	12					41	28	anatomical structure development;biological regulation;cell differentiation;cell motility;cellular component disassembly;cellular component movement;cellular component organization;cellular process;developmental process;extracellular matrix organization;extracellular structure organization;immune system process;locomotion;macromolecule metabolic process;metabolic process;multicellular organismal …	extracellular matrix;extracellular organelle;extracellular region;extracellular space;organelle;proteinaceous extracellular matrix;vesicle	Bladder cancer;Leukocyte transendothelial migration;Pathways in cancer	MMP-9-TIMP-1-LRP complex
P13987	CD59	CD59_HUMAN	CD59 glycoprotein	-0.0500741	-0.385535	0.0870991	-0.19735	-0.207179	-0.531124	-0.129926	-0.441526	0.00383933	-0.319069	0.286681	-0.0671566	-0.113471	-0.275224	-0.0191541	0.567467	1.38848	0.0655233							1	1		910	biological regulation;cell activation;cellular process;coagulation;immune system process;multicellular organismal process;regulation of body fluid levels;response to stimulus;response to stress;signal transduction	cell part;cell surface;extracellular organelle;extracellular region;extracellular space;membrane;organelle;plasma membrane;vesicle	Complement and coagulation cascades;Hematopoietic cell lineage
P07357	C8A	CO8A_HUMAN	Complement component C8 alpha chain	-0.120914	0.0087275	-0.206119	-0.104002	0.205656	0.311072	-0.332972	-0.23438	0.00634975	0.116206	-0.156253	-0.0556541	-0.0970072	-0.00959918	-0.02005	1.01448	0.0261098	0.141728	1	1	7	22	5	21	5	9	47000	2400	biological regulation;cell death;cellular process;death;immune system process;macromolecule metabolic process;metabolic process;primary metabolic process;protein metabolic process;response to stimulus;response to stress	cell part;extracellular organelle;extracellular region;extracellular space;macromolecular complex;membrane;organelle;protein complex;vesicle	Amoebiasis;Complement and coagulation cascades;Prion diseases;Systemic lupus erythematosus
Q9BQE3	TUBA1C	TBA1C_HUMAN	Tubulin alpha-1C chain	0.161901	0.670744	-0.349443	0.210412	-0.0533998	0.466959	-0.525909	0.00679498	-0.73516	-0.213764	0.163316	0.653783	0.122355	-0.0187673	-0.0207582	0.330853	0.0434374	0.0372639							1	1		91	cell division;cellular component assembly;cellular component organization;cellular macromolecular complex assembly;cellular metabolic process;cellular process;cytoskeleton-dependent intracellular transport;establishment of localization;macromolecular complex assembly;macromolecule metabolic process;metabolic process;primary metabolic process;protein complex assembly;protein folding;protein metabo…	cell part;intracellular membrane-bounded organelle;intracellular organelle;macromolecular complex;nucleus;organelle;protein complex;vesicle	Gap junction;Pathogenic Escherichia coli infection;Phagosome
Q9UHV7	MED13	MED13_HUMAN	Mediator of RNA polymerase II transcription subunit 13	-0.0180635	0.030375	0.146612	0.189115	-0.0218627	0.0156494	0.0482049	0.106699	0.0255419	0.0771087	-0.11157	-0.0844168	0.0793161	0.0352521	-0.0214185	0.767781	0.575598	0.195269					1	1					biological regulation;biosynthetic process;cellular metabolic process;cellular nitrogen compound metabolic process;cellular process;macromolecule metabolic process;metabolic process;nitrogen compound metabolic process;nucleobase-containing compound metabolic process;primary metabolic process;response to stimulus;RNA metabolic process;signal transduction;transcription initiation, DNA-dependent	cell part;intracellular membrane-bounded organelle;intracellular organelle;macromolecular complex;membrane;nucleoplasm;nucleus;organelle;protein complex		ARC complex;ARC92-Mediator complex;ARC-L complex;DRIP complex;Mediator complex;SMCC complex;TFTC-type histone acetyl transferase complex;TRAP complex
Q13093	PLA2G7	PAFA_HUMAN	Platelet-activating factor acetylhydrolase	0.0609592	-0.131768	0.225982	0.0983441	-0.0738381	-0.169158	0.0207288	-0.15578	0.175654	-0.0198829	-0.0411728	-0.215407	0.0552064	-0.0868976	-0.0217259	0.342165	0.921222	0.111603	1	1									biological regulation;catabolic process;cellular component organization;cellular lipid metabolic process;cellular metabolic process;cellular process;lipid metabolic process;macromolecule metabolic process;metabolic process;multicellular organismal process;primary metabolic process;protein metabolic process	cell part;cytoplasm;extracellular region;macromolecular complex	Ether lipid metabolism
Q4G0X9	CCDC40	CCD40_HUMAN	Coiled-coil domain-containing protein 40	-0.0193414	-0.28511	0.416607	0.0112347	-0.869494	-1.08382	-0.218118	-0.671255	0.31428	-0.158991	0.0919331	-0.360035	0.0239209	-0.519093	-0.0217988	0.0731761	1.50983	0.065498	1	3									anatomical structure development;anatomical structure morphogenesis;biological regulation;cellular component assembly;cellular component movement;cellular component organization;cellular macromolecular complex assembly;cellular process;developmental process;macromolecular complex assembly;protein complex assembly	cell part;cell projection;cilium;cytoplasm
P20851	C4BPB	C4BPB_HUMAN	C4b-binding protein beta chain	-0.326884	-0.224825	-0.10094	-0.00554697	0.28654	0.364185	0.378175	0.436632	0.0166918	0.0164266	-0.116565	-0.0101492	-0.144264	0.345062	-0.0220044	0.994924	2.88969	0.289231	9	34	7	10							biological regulation;coagulation;immune system process;macromolecule metabolic process;metabolic process;multicellular organismal process;primary metabolic process;protein metabolic process;regulation of body fluid levels;response to stimulus;response to stress	cell part;extracellular region;extracellular space;membrane;plasma membrane	Complement and coagulation cascades
Q14624	ITIH4	ITIH4_HUMAN	35 kDa inter-alpha-trypsin inhibitor heavy chain H4;70 kDa inter-alpha-trypsin inhibitor heavy chain H4;Inter-alpha-trypsin inhibitor heavy chain H4	0.0159813	-0.014777	0.0471363	0.0325529	0.0964092	0.0906366	0.0936944	0.0571758	-0.0671813	-0.0700721	0.0157707	0.0217664	0.0196998	0.0829564	-0.02373	0.646994	2.56681	0.40171	36	213	30	110	10	27	15	32	180000	42000	amine metabolic process;biological regulation;carbohydrate metabolic process;macromolecule metabolic process;metabolic process;nitrogen compound metabolic process;polysaccharide metabolic process;primary metabolic process;response to chemical stimulus;response to stimulus;response to stress	cell part;cytoplasm;extracellular organelle;extracellular region;membrane;organelle;plasma membrane;vesicle
P36955	SERPINF1	PEDF_HUMAN	Pigment epithelium-derived factor	-0.00293337	0.161823	-0.137637	0.0371081	-0.048215	0.0587075	-0.20283	-0.0486626	-0.0213782	0.0851561	-0.175248	0.00545959	0.0129878	-0.054395	-0.0238978	0.0818332	0.462826	0.180414	4	6	6	12	9	24	7	14	5000	7200	aging;anatomical structure development;behavior;biological regulation;cell communication;cell proliferation;cellular homeostasis;cellular process;developmental process;homeostatic process;multicellular organismal development;multicellular organismal process;neurological system process;response to abiotic stimulus;response to chemical stimulus;response to endogenous stimulus;response to external s…	cell part;cytoplasmic membrane-bounded vesicle;extracellular organelle;extracellular region;extracellular space;intracellular membrane-bounded organelle;intracellular organelle;organelle;vesicle
Q16270	IGFBP7	IBP7_HUMAN	Insulin-like growth factor-binding protein 7	0.063646	-0.161751	-0.0688032	-0.306913	0.00400997	-0.237616	-0.151121	-0.421474	0.120216	-0.132028	0.0650927	-0.162594	-0.102469	-0.171175	-0.023953	0.645556	0.967531	0.140264							3	4		480	anatomical structure development;biological adhesion;biological regulation;cell adhesion;cellular process;developmental process;response to abiotic stimulus;response to chemical stimulus;response to endogenous stimulus;response to external stimulus;response to extracellular stimulus;response to heat;response to stimulus;response to stress	extracellular organelle;extracellular region;extracellular space;organelle;vesicle
P29279	CTGF	CTGF_HUMAN	Connective tissue growth factor	-0.599411	-0.425691	-0.282449	-0.0577163	-0.57713	-0.391893	-0.592483	-0.394901	-0.0695931	0.116681	-0.155177	0.000168042	-0.277669	-0.440357	-0.0241991	1.23145	2.5151	0.173458							1	1		38	aging;anatomical structure development;anatomical structure formation involved in morphogenesis;biological adhesion;biological regulation;biosynthetic process;cell adhesion;cell communication;cell differentiation;cell motility;cell proliferation;cell-cell signaling;cellular component movement;cellular lipid metabolic process;cellular metabolic process;cellular nitrogen compound metabolic process;…	cell cortex;cell part;cytosol;extracellular matrix;extracellular region;extracellular space;Golgi apparatus;intracellular membrane-bounded organelle;intracellular organelle;membrane;organelle;plasma membrane;proteinaceous extracellular matrix		CTGF/Hcs24-actin complex
Q92729	PTPRU	PTPRU_HUMAN	Receptor-type tyrosine-protein phosphatase U	-0.492106	-0.193378	-0.363893	-0.0711006	-0.151099	0.136703	0.0634021	0.372185	-0.397767	-0.0959107	0.0446968	0.32214	-0.236299	0.0866078	-0.0244012	1.24633	0.396752	0.0726876					1	2					anatomical structure morphogenesis;biological adhesion;biological regulation;cell adhesion;cell differentiation;cellular localization;cellular metabolic process;cellular process;developmental process;localization;macromolecule metabolic process;macromolecule modification;metabolic process;phosphorus metabolic process;primary metabolic process;protein dephosphorylation;protein metabolic process;pr…	cell part;membrane;plasma membrane
P01781		HV320_HUMAN	Ig heavy chain V-III region GAL	-0.0306558	0.0461341	-0.070552	0.0058671	-0.0663436	0.00219655	-0.0238184	0.042035	-0.0699146	0.011101	-0.0569093	0.0120403	-0.0117168	-0.0109828	-0.0248373	0.183157	0.188056	0.494675	4	11	4	20	2	3	3	6		320000	biological regulation;cellular component organization;cellular membrane organization;cellular process;endocytosis;establishment of localization;immune system process;macromolecule metabolic process;membrane invagination;membrane organization;metabolic process;primary metabolic process;protein metabolic process;response to stimulus;response to stress;transport;vesicle-mediated transport	cell part;extracellular organelle;extracellular region;membrane;organelle;plasma membrane;vesicle
P01701		LV103_HUMAN	Ig lambda chain V-I region NEW	0.204743	0.0690139	0.179214	0.0511244	0.11154	-0.0209561	0.0807549	-0.0279385	0.0457224	-0.084185	0.0392798	-0.108992	0.116991	0.0334795	-0.0250177	1.32809	0.413609	0.258068	1	2	1	2	2	3	2	3			biological regulation;cellular component organization;cellular membrane organization;cellular process;endocytosis;establishment of localization;immune system process;macromolecule metabolic process;membrane invagination;membrane organization;metabolic process;primary metabolic process;protein metabolic process;response to stimulus;response to stress;transport;vesicle-mediated transport	cell part;extracellular region;membrane;plasma membrane
Q9Y2D4	EXOC6B	EXC6B_HUMAN	Exocyst complex component 6B	-0.0271952	-0.0189009	-0.0617125	-0.0308797	-0.234195	-0.225606	-0.0986876	-0.073435	0.00410436	0.0202395	-0.0607831	-0.0723191	-0.0340353	-0.145772	-0.0259897	1.46686	1.48661	0.489763					1	2	1	1			cellular process;establishment of localization;membrane docking;protein transport;transport	cell part;macromolecular complex;protein complex
O00391	QSOX1	QSOX1_HUMAN	Sulfhydryl oxidase 1	-1.89842	-1.96778	-0.0291837	-0.128739	-0.118771	-0.184856	-2.26412	-2.26555	-0.0515824	-0.163233	0.107814	-0.00981344	-0.485622	-0.544228	-0.0262629	0.803899	0.847726	0.19518	9	12	3	4			1	1		150	biological regulation;cellular homeostasis;cellular metabolic process;cellular process;homeostatic process;macromolecule metabolic process;metabolic process;primary metabolic process;protein folding;protein metabolic process	cell part;extracellular organelle;extracellular space;Golgi apparatus;intracellular membrane-bounded organelle;intracellular organelle;organelle;vesicle
P08246	ELANE	ELNE_HUMAN	Neutrophil elastase	0.583364	0.11155	0.213588	0.253904	0.26912	0.229663	0.0520427	-0.000581716	-0.0186883	-0.074039	0.0216487	-0.0383266	0.241331	0.121532	-0.0263018	1.18521	0.891868	0.578485					3	3	2	3			biological regulation;catabolic process;cell killing;cell motility;cellular component disassembly;cellular component movement;cellular component organization;cellular homeostasis;cellular ion homeostasis;cellular membrane organization;cellular process;endocytosis;establishment of localization;extracellular matrix organization;extracellular structure organization;homeostatic process;immune system …	cell part;cell surface;cytoplasm;cytoplasmic membrane-bounded vesicle;extracellular organelle;extracellular region;intracellular membrane-bounded organelle;intracellular organelle;macromolecular complex;organelle;protein complex;transcriptional repressor complex;vesicle	Systemic lupus erythematosus	SERPINA1-ELA2 complex
P01702		LV104_HUMAN	Ig lambda chain V-I region NIG-64	0.590835	0.607363	0.435525	0.464867	0.242624	0.285397	0.0936603	0.10881	-0.0493302	-0.0323374	-0.0327813	-0.00143531	0.482629	0.166659	-0.0284033	2.9104	1.49865	1.2037	1	4	1	3							biological regulation;cellular component organization;cellular membrane organization;cellular process;endocytosis;establishment of localization;immune system process;macromolecule metabolic process;membrane invagination;membrane organization;metabolic process;primary metabolic process;protein metabolic process;response to stimulus;response to stress;transport;vesicle-mediated transport	cell part;extracellular organelle;extracellular region;membrane;organelle;plasma membrane;vesicle
Q15545	TAF7	TAF7_HUMAN	Transcription initiation factor TFIID subunit 7	0.0307496	-0.177735	0.237235	0.0464521	-0.0162046	-0.220498	0.102284	-0.0936876	0.0577708	-0.119936	0.0753978	-0.142592	0.0292195	-0.0502198	-0.0290088	0.146329	0.335484	0.212823			1	1	1	2	1	12			amine transport;biological regulation;biosynthetic process;cellular component assembly;cellular component organization;cellular macromolecular complex assembly;cellular metabolic process;cellular nitrogen compound metabolic process;cellular process;establishment of localization;macromolecular complex assembly;macromolecule metabolic process;metabolic process;nitrogen compound metabolic process;nu…	cell part;Golgi apparatus;histone methyltransferase complex;intracellular membrane-bounded organelle;intracellular organelle;macromolecular complex;nucleoplasm;organelle;protein complex;transcription factor complex	Basal transcription factors	DA complex;DAB complex;MLL1-WDR5 complex;TFIID complex;TFIID complex, B-cell specific;TFIID-beta complex;TFTC complex (TATA-binding protein-free TAF-II-containing complex)
A6H8Y1	BDP1	BDP1_HUMAN	Transcription factor TFIIIB component B'' homolog	-0.418268	-0.171219	-0.417398	-0.140771	-0.539696	-0.249406	-0.685148	-0.424962	-0.198895	0.0483137	-0.117141	0.128513	-0.249126	-0.400962	-0.0302691	1.48978	1.84946	0.171499	1	2			1	1					biological regulation;biosynthetic process;cellular metabolic process;cellular nitrogen compound metabolic process;cellular process;macromolecule metabolic process;metabolic process;nitrogen compound metabolic process;nucleobase-containing compound metabolic process;primary metabolic process;RNA metabolic process;transcription from RNA polymerase III promoter	cell part;cytoplasm;intracellular membrane-bounded organelle;intracellular organelle;nucleoplasm;nucleus;organelle		5S-DNA-TFIIIA-TFIIIC2-TFIIIB subcomplex
P78347	GTF2I	GTF2I_HUMAN	General transcription factor II-I	-0.073487	0.552958	-0.892513	-0.200979	-0.0686645	0.655188	-0.450648	0.192015	-0.265319	0.358316	-0.453264	0.191674	-0.0963805	0.0559761	-0.0305358	0.193654	0.12643	0.0763373	1	1									biological regulation;biosynthetic process;cellular homeostasis;cellular ion homeostasis;cellular metabolic process;cellular nitrogen compound metabolic process;cellular process;homeostatic process;macromolecule metabolic process;metabolic process;nitrogen compound metabolic process;nucleobase-containing compound metabolic process;primary metabolic process;response to stimulus;RNA metabolic proce…	cell body;cell part;cell projection;cytoplasm;intracellular membrane-bounded organelle;intracellular organelle;membrane;neuronal cell body;nucleoplasm;nucleus;organelle	Basal transcription factors	anti-BHC110 complex;Anti-HDAC2 complex;TNF-alpha/Nf-kappa B signaling complex (RPL6, RPL30, RPS13, CHUK, DDX3X, NFKB2, NFKBIB, REL, IKBKG, NFKB1, MAP3K8, RELB, GLG1, NFKBIA, RELA, TNIP2, GTF2I);XFIM complex
Q6EMK4	VASN	VASN_HUMAN	Vasorin	-0.199999	-0.150237	0.0771853	0.0390793	-0.0401696	-0.101971	-0.0780275	-0.0819041	-0.069168	0.0108484	-0.0125625	-0.0601781	-0.0514414	-0.073619	-0.0315583	0.340898	2.00292	0.732573			6	10						84	biological regulation;cellular process;response to chemical stimulus;response to stimulus;response to stress	cell part;cell surface;extracellular organelle;extracellular space;intracellular membrane-bounded organelle;intracellular organelle;membrane;mitochondrion;organelle;plasma membrane;vesicle
Q14766	LTBP1	LTBP1_HUMAN	Latent-transforming growth factor beta-binding protein 1	0.0237572	-0.0325603	0.12949	0.138262	0.116759	0.157849	0.0425978	0.00249795	-0.050463	-0.10959	0.0306785	-0.00714608	0.0597672	0.0746777	-0.0321907	0.662862	0.9687	0.469063	1	1								46	biological regulation;cellular component organization;cellular process;extracellular matrix organization;extracellular structure organization;response to stimulus;signal transduction	extracellular matrix;extracellular region;macromolecular complex;protein complex;proteinaceous extracellular matrix
P20061	TCN1	TCO1_HUMAN	Transcobalamin-1	0.254402	-0.141826	0.356105	0.0249669	0.108531	-0.190289	-0.0980262	-0.478036	-0.00384392	-0.402881	0.305419	-0.0723154	0.100777	-0.132248	-0.0336325	0.453345	0.569143	0.105337	1	1									cellular metabolic process;cellular process;cofactor metabolic process;establishment of localization;heterocycle metabolic process;ion transport;metabolic process;nitrogen compound metabolic process;small molecule metabolic process;transport;vitamin metabolic process;vitamin transport	extracellular region;extracellular space
P22792	CPN2	CPN2_HUMAN	Carboxypeptidase N subunit 2	-0.030059	0.0132672	-0.0411796	-0.0104741	-0.0734455	-0.0190072	-0.0774102	-0.024347	-0.0376401	-0.013415	-0.0725303	-0.0190299	-0.0167119	-0.0470857	-0.0347275	0.60625	1.27912	1.12213	11	40	10	28	8	11	7	13		2000	biological regulation;regulation of protein stability	extracellular organelle;extracellular region;organelle;vesicle
Q9Y4C4	MFHAS1	MFHA1_HUMAN	Malignant fibrous histiocytoma-amplified sequence 1	0.436284	0.119421	0.272916	-0.0834086	1.00716	0.645375	0.877061	0.541223	-0.0069762	-0.3201	0.23033	-0.0753903	0.152518	0.633123	-0.0350883	0.718633	2.2619	0.137152			1	1
Q8TF21	ANKRD24	ANR24_HUMAN	Ankyrin repeat domain-containing protein 24	-0.0531132	-0.0151945	-0.067702	0.0282674	0.315412	0.407792	0.0840638	0.142022	0.213851	0.256641	-0.348574	-0.310597	-0.0258265	0.206322	-0.0355477	0.525038	1.29318	0.101432	1	1					1	1
Q8TCS8	PNPT1	PNPT1_HUMAN	Polyribonucleotide nucleotidyltransferase 1, mitochondrial	-0.194582	-0.425074	0.152786	-0.117167	0.111956	-0.163454	-0.105594	-0.355061	-0.0265728	-0.253325	0.16395	-0.0553988	-0.117912	-0.107391	-0.0365884	0.511688	0.560609	0.186824			1	2							anatomical structure morphogenesis;biological regulation;catabolic process;cellular component assembly;cellular component morphogenesis;cellular component organization;cellular metabolic process;cellular nitrogen compound metabolic process;cellular process;developmental process;establishment of localization;macromolecular complex assembly;macromolecule metabolic process;metabolic process;mitochon…	cell part;cytoplasm;exosome (RNase complex);intracellular membrane-bounded organelle;intracellular organelle;macromolecular complex;membrane;mitochondrion;organelle;protein complex	Purine metabolism;Pyrimidine metabolism;RNA degradation
P07358	C8B	CO8B_HUMAN	Complement component C8 beta chain	-0.113884	-0.107418	-0.165403	-0.136666	0.0614857	0.0242482	-0.0921224	-0.119303	0.0439162	0.0162011	-0.102178	-0.117356	-0.127498	-0.028886	-0.0368422	2.66878	0.279089	0.396345	2	2	4	9	8	26	5	12	47000	2800	biological regulation;cell death;cellular process;death;immune system process;macromolecule metabolic process;metabolic process;primary metabolic process;protein metabolic process;response to stimulus;response to stress	cell part;extracellular organelle;extracellular region;extracellular space;macromolecular complex;membrane;organelle;protein complex;vesicle	Amoebiasis;Complement and coagulation cascades;Prion diseases;Systemic lupus erythematosus
P01780		HV319_HUMAN	Ig heavy chain V-III region JON	0.00250638	-0.00190866	-0.203136	-0.205679	0.0132216	-0.00596933	0.0758355	0.0764009	-0.0466932	-0.0446346	-0.0234737	-0.0373947	-0.0912662	0.0382437	-0.0376536	0.738329	0.801839	2.26568			1	3	1	2	1	2			biological regulation;cellular component organization;cellular membrane organization;cellular process;endocytosis;establishment of localization;immune system process;macromolecule metabolic process;membrane invagination;membrane organization;metabolic process;primary metabolic process;protein metabolic process;response to stimulus;response to stress;transport;vesicle-mediated transport	cell part;extracellular organelle;extracellular region;membrane;organelle;plasma membrane;vesicle
P46013	MKI67	KI67_HUMAN	Antigen KI-67	-0.636722	-0.402207	-0.270824	-0.0422442	-0.355477	-0.131888	-0.366731	-0.12216	-0.0381907	0.199453	-0.277838	-0.0646079	-0.270712	-0.214981	-0.0378957	1.13925	1.43712	0.171147					1	1					cell proliferation;cellular process;meiosis	cell part;chromosome;cytoplasm;intracellular membrane-bounded organelle;intracellular non-membrane-bounded organelle;intracellular organelle;membrane;nucleolus;nucleus;organelle
P0CG05	IGLC2	LAC2_HUMAN	Ig lambda-2 chain C regions	-0.0938538	-0.055477	-0.0887002	-0.0176129	-0.00684969	0.0645758	0.0332014	0.0618155	-0.0433923	0.00850882	-0.0891016	-0.0367329	-0.0617354	0.0369585	-0.0386363	1.44289	0.978843	0.860965	5	93	4	117	3	12	3	101			biological regulation;cellular component organization;cellular membrane organization;cellular process;endocytosis;establishment of localization;immune system process;macromolecule metabolic process;membrane invagination;membrane organization;metabolic process;primary metabolic process;protein metabolic process;response to stimulus;response to stress;transport;vesicle-mediated transport	cell part;extracellular organelle;extracellular region;extracellular space;membrane;organelle;plasma membrane;vesicle
P24821	TNC	TENA_HUMAN	Tenascin	-0.0145242	-0.171431	0.0199489	-0.0718686	0.0790171	0.0735003	0.18902	0.0483312	-0.0422413	-0.0755906	0.0269949	-0.0739112	-0.0548757	0.0917356	-0.0393016	0.601328	1.28007	0.734084	4	4							1000	42	anatomical structure morphogenesis;biological adhesion;biological regulation;cell adhesion;cell communication;cell differentiation;cell-cell signaling;cellular component morphogenesis;cellular component organization;cellular process;developmental process;extracellular matrix organization;extracellular structure organization;growth;response to abiotic stimulus;response to chemical stimulus;respons…	cell part;extracellular matrix;extracellular region;extracellular space;membrane;proteinaceous extracellular matrix	ECM-receptor interaction;Focal adhesion	ITGA9-ITGB1-TNC complex
P01023	A2M	A2MG_HUMAN	Alpha-2-macroglobulin	-0.0492598	0.0838093	-0.00844976	0.157545	0.0253934	0.17221	0.0263055	0.182609	-0.143442	0.0407238	-0.111524	0.0380653	0.0420072	0.0934432	-0.0401413	0.402322	0.986857	0.364785	82	1003	54	270	16	32	31	81	1400000	220000	biological regulation;cell activation;cell differentiation;cellular component disassembly;cellular component organization;cellular process;coagulation;developmental process;establishment of localization;exocytosis;extracellular matrix organization;extracellular structure organization;macromolecule metabolic process;metabolic process;multicellular organismal process;primary metabolic process;prote…	cell part;cytosol;extracellular organelle;extracellular region;organelle;vesicle	Complement and coagulation cascades	LRP-1-Alpha-2-M-annexin VI complex
Q9H4B7	TUBB1	TBB1_HUMAN	Tubulin beta-1 chain	-0.217897	-0.0234619	-0.264047	-0.0185995	-0.096355	0.109597	-0.176955	0.0413412	-0.184624	0.0223645	-0.0968036	0.0792559	-0.116096	-0.0270773	-0.0401879	0.873037	0.174175	0.298137							2	2		27	cellular component assembly;cellular component organization;cellular macromolecular complex assembly;cellular metabolic process;cellular process;cytoskeleton organization;macromolecular complex assembly;macromolecule metabolic process;metabolic process;organelle assembly;organelle organization;primary metabolic process;protein complex assembly;protein folding;protein metabolic process;protein pol…	cell part;cytoplasm;extracellular organelle;macromolecular complex;organelle;protein complex;vesicle	Gap junction;Pathogenic Escherichia coli infection;Phagosome	FIB-associated protein complex;Nop56p-associated pre-rRNA complex
P68402	PAFAH1B2	PA1B2_HUMAN	Platelet-activating factor acetylhydrolase IB subunit beta	-0.0793274	0.0169859	0.0965127	0.257915	0.135512	0.329232	0.0625462	0.175077	0.0212818	0.114785	-0.218178	-0.103372	0.0639028	0.157831	-0.0404888	0.418596	1.28031	0.24518	1	1									anatomical structure development;biological regulation;catabolic process;developmental process;lipid metabolic process;metabolic process;multicellular organismal process;primary metabolic process	cell part;cytoplasm;cytosol;extracellular organelle;intracellular non-membrane-bounded organelle;intracellular organelle;membrane;nucleolus;organelle;plasma membrane;vesicle	Ether lipid metabolism
Q76B58	BRINP3	BRNP3_HUMAN	BMP/retinoic acid-inducible neural-specific protein 3	0.353299	0.243249	0.0797225	0.0206846	0.149484	0.0509505	0.199943	0.113755	-0.175965	-0.273462	0.189826	0.0613996	0.151245	0.120955	-0.0408594	0.97575	1.58172	0.171972							1	4			biological regulation;cell communication;cellular process;regulation of cell cycle;regulation of mitotic cell cycle;response to chemical stimulus;response to external stimulus;response to extracellular stimulus;response to stimulus	cell body;cell part;cell projection;endoplasmic reticulum;extracellular region;intracellular membrane-bounded organelle;intracellular organelle;mitochondrion;neuron projection;neuronal cell body;organelle
P11021	HSPA5	GRP78_HUMAN	78 kDa glucose-regulated protein	-0.173525	-0.17357	2.09692e-05	-0.00794645	0.0320734	0.0186496	-0.0911989	-0.120653	-0.158099	-0.141867	0.051722	0.0571752	-0.0808361	-0.0374043	-0.0427166	0.775582	0.429469	0.320375			3	4						100	anatomical structure development;biological regulation;catabolic process;cell activation;cell communication;cellular metabolic process;cellular process;coagulation;developmental process;establishment of localization;exocytosis;macromolecule metabolic process;metabolic process;multicellular organismal process;primary metabolic process;protein folding;protein metabolic process;proteolysis;proteolys…	cell part;cell surface;cytoplasmic membrane-bounded vesicle;endoplasmic reticulum;extracellular organelle;intracellular membrane-bounded organelle;intracellular organelle;macromolecular complex;membrane;midbody;mitochondrion;nucleus;organelle;plasma membrane;protein complex;vesicle	Prion diseases;Protein export;Protein processing in endoplasmic reticulum	CEN complex;DGCR8 multiprotein complex;H2AX complex I;H2AX complex II;H2AX complex, isolated from cells without IR exposure;HCF-1 complex;SNW1 complex
P36915	GNL1	GNL1_HUMAN	Guanine nucleotide-binding protein-like 1	0.571119	0.520307	0.499634	0.409361	0.115541	0.0198115	-0.111709	-0.181497	-0.141627	-0.1887	0.0868654	0.0471961	0.468464	-0.034836	-0.0431773	3.17516	0.226055	0.280813			1	1							biological regulation;cellular process;immune system process;metabolic process;response to DNA damage stimulus;response to stimulus;response to stress;ribosome biogenesis;signal transduction	cell part;extracellular space;intracellular membrane-bounded organelle;intracellular organelle;nucleus;organelle
P49221	TGM4	TGM4_HUMAN	Protein-glutamine gamma-glutamyltransferase 4	0.162828	0.107332	0.189297	0.140366	0.00397577	-0.0376657	0.0449386	-0.00812457	-0.0688825	-0.123026	0.0289606	-0.0237516	0.14492	0.000755167	-0.0438374	2.48533	0.0148063	0.610967	1	1	1	1	1	1					behavior;cellular metabolic process;cellular process;macromolecule metabolic process;macromolecule modification;metabolic process;primary metabolic process;protein metabolic process;protein modification process;response to stimulus	cell part;cytoplasm;extracellular matrix;extracellular organelle;Golgi apparatus;intracellular membrane-bounded organelle;intracellular organelle;organelle;vesicle
P19652	ORM2	A1AG2_HUMAN	Alpha-1-acid glycoprotein 2	-0.232627	-0.15579	-0.349566	-0.208047	-0.124469	0.019998	-0.227229	-0.067357	-0.0681704	-0.0445605	-0.0523339	-0.0143459	-0.218604	-0.0903921	-0.043862	1.98631	0.823942	1.54464	2	28	2	14	4	36	6	174	610000	220000	biological regulation;establishment of localization;response to stimulus;response to stress;transport	extracellular organelle;extracellular space;organelle;vesicle
P01764	IGHV3-23	HV303_HUMAN	Ig heavy chain V-III region 23	0.197695	0.0630479	0.127722	0.00128296	0.0527111	-0.0287008	0.0462779	-0.107814	0.0727846	-0.096416	-0.0253474	-0.143394	0.0898489	-0.0087244	-0.0439582	0.981834	0.0865367	0.418172	1	6	1	11			1	3			biological regulation;cellular component organization;cellular membrane organization;cellular process;endocytosis;establishment of localization;immune system process;macromolecule metabolic process;membrane invagination;membrane organization;metabolic process;primary metabolic process;protein metabolic process;response to stimulus;response to stress;transport;vesicle-mediated transport	cell part;extracellular organelle;extracellular region;membrane;organelle;plasma membrane;vesicle
Q86T96	RNF180	RN180_HUMAN	E3 ubiquitin-protein ligase RNF180	0.00517954	-0.316631	0.135098	-0.1357	0.123002	-0.187292	-0.042406	-0.340356	0.0862286	-0.223029	0.132885	-0.207302	-0.0653521	-0.0932735	-0.0444274	0.319179	0.466579	0.211468							1	1			alcohol metabolic process;amine metabolic process;behavior;biological regulation;cellular aromatic compound metabolic process;cellular metabolic process;cellular nitrogen compound metabolic process;cellular process;heterocycle metabolic process;macromolecule metabolic process;macromolecule modification;metabolic process;multicellular organismal process;nitrogen compound metabolic process;primary …	cell part;nuclear envelope
Q63HN8	RNF213	RN213_HUMAN	E3 ubiquitin-protein ligase RNF213	0.408478	0.364881	0.0610134	-0.0220445	-0.00298143	-0.0914958	-0.167948	-0.23052	-0.121187	-0.161045	0.0578253	0.0253715	0.167086	-0.112208	-0.0449266	0.807243	1.05996	0.37358			1	1							cellular metabolic process;cellular process;macromolecule metabolic process;macromolecule modification;metabolic process;primary metabolic process;protein metabolic process;protein modification by small protein conjugation or removal;protein modification process	cell part;cytoplasm;intracellular non-membrane-bounded organelle;intracellular organelle;membrane;nucleolus;organelle
O43307	ARHGEF9	ARHG9_HUMAN	Rho guanine nucleotide exchange factor 9	-0.774079	-0.22801	-0.614448	-0.00329039	-0.442392	0.201084	-0.467717	0.0945697	-0.0501908	0.493068	-0.637464	-0.0729021	-0.299412	-0.11371	-0.0457505	0.977895	0.350894	0.101869	1	1									biological regulation;cell communication;cell-cell signaling;cellular process;establishment of localization;ion transport;response to stimulus;signal transduction;signaling;transmembrane transport;transport	cell part;cytoplasm;cytosol
Q02985	CFHR3	FHR3_HUMAN	Complement factor H-related protein 3	-0.151114	-0.165854	-0.163244	-0.195068	0.0650947	-0.00520197	-0.125355	-0.0345951	-0.0732199	-0.0757436	-0.0422451	-0.00394825	-0.165731	-0.0231852	-0.0472054	3.43528	0.243332	1.20707	1	1	1	21			3	11		140		extracellular organelle;extracellular space;organelle;vesicle
P00734	F2	THRB_HUMAN	Activation peptide fragment 1;Activation peptide fragment 2;Prothrombin;Thrombin heavy chain;Thrombin light chain	-0.275291	-0.171433	-0.223579	-0.0678166	-0.153523	0.0275092	-0.219932	-0.0716844	-0.0880185	0.0649815	-0.175806	-0.0105251	-0.169509	-0.0943312	-0.0474402	1.59886	0.836889	0.413853	11	14	13	29	15	37	21	129	1.2	27000	biological regulation;cell activation;cell motility;cellular component movement;cellular homeostasis;cellular ion homeostasis;cellular metabolic process;cellular process;coagulation;developmental process;homeostatic process;immune system process;locomotion;macromolecule metabolic process;macromolecule modification;metabolic process;multicellular organismal development;multicellular organismal pro…	cell part;extracellular organelle;extracellular region;extracellular space;membrane;organelle;plasma membrane;vesicle	Complement and coagulation cascades;Neuroactive ligand-receptor interaction;Regulation of actin cytoskeleton
Q9NPH3	IL1RAP	IL1AP_HUMAN	Interleukin-1 receptor accessory protein	-0.0816691	-0.220274	-0.0946103	-0.181252	0.0835186	-0.0524669	0.149073	-0.000366892	0.116347	0.0016115	-0.103577	-0.236716	-0.135361	0.0412589	-0.0483129	1.63619	0.411289	0.289342			2	2	1	1	3	3		4.7	cellular component assembly;cellular component organization;immune system process;macromolecular complex assembly;macromolecule metabolic process;metabolic process;primary metabolic process;protein complex assembly;protein metabolic process;response to stimulus;response to stress	cell part;extracellular region;membrane;plasma membrane	Apoptosis;Cytokine-cytokine receptor interaction
P19320	VCAM1	VCAM1_HUMAN	Vascular cell adhesion protein 1	-0.105443	-0.0841424	-0.0266042	0.0123726	0.0139601	0.0485306	0.0115351	0.0406254	-0.12603	-0.100576	-0.000489206	0.0183051	-0.0483542	0.0281371	-0.0487039	0.81149	1.26244	0.616948	1	1	1	1	1	1	1	1	94	33	aging;amine metabolic process;anatomical structure development;biological adhesion;biological regulation;cell activation;cell adhesion;cell differentiation;cell motility;cellular component movement;cellular component organization;cellular homeostasis;cellular process;developmental process;extracellular matrix organization;extracellular structure organization;homeostatic process;immune system proc…	apical part of cell;cell part;cell projection;cell surface;endoplasmic reticulum;endosome;extracellular organelle;extracellular space;filopodium;Golgi apparatus;intracellular membrane-bounded organelle;intracellular non-membrane-bounded organelle;intracellular organelle;macromolecular complex;membrane;microvillus;organelle;plasma membrane;protein complex;vesicle	African trypanosomiasis;Cell adhesion molecules (CAMs);Leukocyte transendothelial migration;Malaria	ITGA4-ITGB1-VCAM1 complex;ITGA9-ITGB1-VCAM1 complex
Q86XH1	IQCA1	IQCA1_HUMAN	IQ and AAA domain-containing protein 1	-0.277785	-0.0273372	-0.0480294	0.267508	-0.281391	0.066464	-0.146546	0.12012	-0.161275	0.0863628	-0.209774	0.0591669	-0.0174988	-0.0508313	-0.0489901	0.0653335	0.24816	0.293283	1	1
[truncated: 442 more rows]
